# Supplementary material for: Analysis of indications for selectively missing results in comparative registry-based studies in medicine: a meta-research study
Source: Res Integr Peer Rev. 2025 Mar 5;10:2. doi: 10.1186/s41073-025-00159-x (PMC11881244; doi:10.1186/s41073-025-00159-x)
Supplement: Supplementary file 2 — Additional file 2. Data table containing all information that were extracted for included studies. [file 41073_2025_159_MOESM2_ESM.csv]

index	key	registry	title	authors	year	journal	url	issn	endpoint	endpoint categories	study design accord. to authors	method of analysis	method of analysis categories	variables used in multivariate analyses	safety only (yes/no)	description of intervention 1	number of patients group 1	number/proportion of events group 1	missing values in group 1	description of intervention 2/control	number of patients in group 2	number/proportion of events group 2	missing values in group 2	total sample size	type of effect estimate	type of effect estimate categories	effect estimate as provided by authors	logarithmised effect estimate	lower 95% confidence interval of effect estimate as provided by authors	upper 95% confidence interval of effect estimate as provided by authors	logarithmised lower 95% confidence interval of effect estimate	logarithmised upper 95% confidence interval of effect estimate	reported p-value	comment	pre-registered yes/no	registration details and link	intervention category
1	rayyan-353323381	Swedish Hernia Registry	Association of Mesh and Fixation Options with Reoperation Risk after Laparoscopic Groin Hernia Surgery: A Swedish Hernia Registry Study of 25,190 Totally Extraperitoneal and Transabdominal Preperitoneal Repairs.	Novik B and Sandblom G and Ansorge C and Thorell A	2022	Journal of the American College of Surgeons	https://pubmed.ncbi.nlm.nih.gov/35213495/	1879-1190 (Electronic)	reoperation for recurrence, defined as any hernioplasty in a groin in which a hernia has previously been repaired when the patient was 15 years or older	revision rate	population-based observational cohort study	multivariable cox regression	cox regression	add. endpoint: death; covariates: type of mesh, type of fixation (tacks vs. fibrin glue vs. no fixation) and interactions of these, risk factors: TEP vs TAPP, the patient�s sex and age, primary vs recurrent hernia, elective vs emergency procedure, bilateral vs unilateral repair, right vs left groin, hernia anatomy and size, and surgical unit	yes	std. polypropylene mesh with metal tacks	709	13	?	std. polypropylene mesh with no fixation	3775	112	?	4484	HR	HR	0.8	-0.1	0.4	1.4	-0.4	0.15	0.394	results from multivariable analysis	yes	Trial registration: ClinicalTrials.gov NCT03755219. (in abstract) The study is registered at ClinicalTrials.gov (ID: NCT03755219) and approved by the Regional Ethical Review Board in Stockholm, Sweden: EPN 2008/1082-31/2, with 2 revisions, EPN 2014/2176-32 and EPN 2018/2050-32. (in Methods) link: https://classic.clinicaltrials.gov/ct2/history/NCT03755219?V_6=View	medical device
2	rayyan-353323385	Swedish Hernia Registry	Patient-reported chronic pain after open inguinal hernia repair with lightweight or heavyweight mesh: a prospective, patient-reported outcomes study.	Melkemichel M and Bringman S and Nilsson H and Widhe B	2020	The British journal of surgery	https://pubmed.ncbi.nlm.nih.gov/32614470/	1365-2168 (Electronic)	chronic pain, defined as pain present in the past week that could not be ignored and interfered with concentration (on chores) and daily activities	pain	prospective, patient-reported outcomes study	adjusted (multiple) logistic regression	logistic regression	covariates: regular lightweight mesh, composite lightweight mesh, heavyweight mesh	no	regular lightweight mesh	9573	1517	?	heavyweight mesh	6787	1100	?	16360	OR	OR	0.98	-0.01	0.9	1.06	-0.05	0.03	0.564	values from multivariable analysis; values from univariable analysis also available	no	This research was not preregistered, as observational studies were not subject to preregistration at the time of study initiation. (in Acknowledgments)	medical device
3	rayyan-353323386	Swedish Hernia Registry	Chronic pain and risk for reoperation for recurrence after inguinal hernia repair using self-gripping mesh.	Axman E and Holmberg H and Nordin P and Nilsson H	2020	Surgery	https://pubmed.ncbi.nlm.nih.gov/31839191/	1532-7361 (Electronic)	chronic pain	pain	cohort study	(not specified in abstract, no full text access)	?	add. endpoint: reoperation	no	self-gripping mesh	1803	?	?	lightweight mesh	16567	?	?	18370	OR	OR	0.92	-0.04	0.8	1.06	-0.1	0.03	0.257	paper full text	no		medical device
4	rayyan-353323388	Swedish Hernia Registry	Long-term Comparison of Recurrence Rates Between Different Lightweight and Heavyweight Meshes in Open Anterior Mesh Inguinal Hernia Repair: A Nationwide Population-based Register Study.	Melkemichel M and Bringman SAW and Widhe BOO	2021	Annals of surgery	https://pubmed.ncbi.nlm.nih.gov/30720504/	1528-1140 (Electronic)	reoperation for recurrence until June 30, 2016 (follow-up time)	revision rate	?	cox proportional hazards	cox regression	covariates: age, ASA classification, type of hernia defect (anatomical location), a primary or a recurrent hernia, size of the hernia defect, type of mesh and if a consultant or a resident was performing the repair	yes	regular lightweight PP meshes	13002	223	?	polypropylene heavyweight meshes	38729	746	?	51731	HR	HR	1.12	0.05	0.96	1.31	-0.02	0.12	0.13		no		medical device
5	rayyan-353323390	Swedish Hernia Registry	Lower recurrence rate with heavyweight mesh compared to lightweight mesh in laparoscopic totally extra-peritoneal (TEP) repair of groin hernia: a nationwide population-based register study.	Melkemichel M and Bringman S and Widhe B	2018	Hernia : the journal of hernias and abdominal wall surgery	https://pubmed.ncbi.nlm.nih.gov/30168009/	1248-9204 (Electronic)	reoperation for recurrence	revision rate	register cohort study	Cox's proportional hazards, multivariate analysis	cox regression	add. covariates: age, ASA class, sex, type of hernia	yes	lightweight mesh	6390	256 / 4.0%	?	heavyweight mesh	7449	235 / 3.2%	?	13839	HR	HR	1.56	0.19	1.29	1.88	0.11	0.27	<0.001		no		medical device
6	rayyan-353323395	Swedish Hernia Registry	Rates of and methods used at reoperation for recurrence after primary inguinal hernia repair with Prolene Hernia System and Lichtenstein.	Magnusson J and Gustafsson UO and Nygren J and Thorell A	2018	Hernia : the journal of hernias and abdominal wall surgery	https://pubmed.ncbi.nlm.nih.gov/29196892/	1248-9204 (Electronic)	reoperation for recurrence	revision rate	?	multiple logistic regression	logistic regression	add. covariates: age, ASA-class, type of hernia, size of hernia defect, management of the hernia sac	yes	PHS (bi-layer mesh Prolene Hernia System)	1229	1.50%	?	L (ad modum Lichtenstein, tension-free mesh repair)	78230	2.70%	?	79459	OR	OR	0.38	-0.42	0.2	0.74	-0.7	-0.13		p value calculated from CI and OR	yes	The study (NCT02424604) was approved by the regional ethics committee (Dnr 2015/351-31/1). Link: https://classic.clinicaltrials.gov/ct2/show/NCT02424604?term=NCT02424604&draw=2&rank=1	medical device
7	rayyan-353323396	Swedish Hernia Registry	Groin hernia repair in women - A nationwide register study.	Nilsson H and Holmberg H and Nordin P	2018	American journal of surgery	https://pubmed.ncbi.nlm.nih.gov/28784237/	1879-1883 (Electronic)	reoperation for recurrence with respect to method of repair and hernia anatomy	revision rate	observational study	cox proportional hazards	cox regression	add. outcomes: reoperation in relation to anatomy at the primary operation; controlled: gender, age, mode of admission, and time period	yes	laparoscopic surgery	?	?	?	Lichtenstein technique	?	?	?	?	RR	RR	0.4	-0.4	0.2	0.7	-0.7	-0.15	0.001	PDF full text	no		surgical procedure
8	rayyan-353323406	Swedish Hernia Registry	Chronic groin pain, discomfort and physical disability after recurrent groin hernia repair: impact of anterior and posterior mesh repair.	Sevonius D and Montgomery A and Smedberg S and Sandblom G	2016	Hernia : the journal of hernias and abdominal wall surgery	https://pubmed.ncbi.nlm.nih.gov/26590934/	1248-9204 (Electronic)	chronic pain / disability, measured by the Inguinal Pain Questionnaire (IPQ) (score > 0)	pain	cohort study?	multivariate logistic regression	logistic regression	add. covariates: length of follow-up, gender, age, surgeon volume, index repair, post-operative complications, emergency surgery	no	E-PMR: endoscopic posterior mesh repair	161	?	?	AMR: anterior mesh repair	329	?	?	490	OR	OR	0.54	-0.27	0.3	0.97	-0.52	-0.01	0.039		no		surgical procedure
9	rayyan-353323409	Swedish Hernia Registry	Impact of Mesh Fixation on Chronic Pain in Total Extraperitoneal Inguinal Hernia Repair (TEP): A Nationwide Register-based Study.	Gutlic N and Rogmark P and Nordin P and Petersson U and Montgomery A	2016	Annals of surgery	https://pubmed.ncbi.nlm.nih.gov/26135697/	1528-1140 (Electronic)	chronic pain, measured by question 2 from the Inguinal Pain Questionnaire (IPQ), grade >= 3	pain	cohort study?	?	?	add. covariates: age, BMI, duration of surgery, folow-up time, SF-36	no	permanent fixation of mesh	325 or 321	28 / 8.7%	4	no or nonpermanent fixation of mesh	785 or 769	57 / 7.4%	16	?	?	?	?	?	?	?	?	?	0.462	no estimate or CIs reported	yes	The trial was approved of by the Regional Ethics Review Board at Lund University (Dnr 634/2008) and registered at www.ClinicalTrials.gov ID: NCT02419950. link: https://www.clinicaltrials.gov/search?term=NCT02419950	surgical procedure
10	rayyan-353323410	Swedish Hernia Registry	The impact of type of mesh repair on 2nd recurrence after recurrent groin hernia surgery.		2015	World journal of surgery		1432-2323 (Electronic)	second recurrence	revision rate	cohort study?	Kaplan-Meier with log rank test	log-rank	add. covariates: index repair type, sex, age, type of hernia, size of hernia, subgroups E-PMR and O-PMR	?	posterior mesh repair (PMR) at first recurrent operation	414	23 / 5.6%	?	anterior mesh repair (AMP) at first recurrent operation	401	44 / 11.0%	?	815	?	?	?	?	?	?	?	?	0.025	no estimate or CIs reported	no		surgical procedure
11	rayyan-353323420	Swedish Hernia Registry	More recurrences after hernia mesh fixation with short-term absorbable sutures: A registry study of 82 015 Lichtenstein repairs.	Novik B and Nordin P and Skullman S and Dalenbäck J and Enochsson L	2011	Archives of surgery (Chicago, Ill. : 1960)	https://pubmed.ncbi.nlm.nih.gov/21242440/	1538-3644 (Electronic)	reoperation for recurrence	revision rate	Observational, population-based registry study.	cox multiple regression; relative risk based on cumulative reoperation rates adjusted for time and confounding variables	cox regression	add. covariate: shortterm absorbable sutures	yes	longterm absorbable sutures	1938	37 / 1.9%	?	standard nonabsorbable sutures	78867	1428 / 1.8%	?	80805	RR	RR	1.12	0.05	0.81	1.55	-0.09	0.19	0.49		no		surgical procedure
12	rayyan-353323425	Swedish Hernia Registry	Management of the hernial sac in inguinal hernia repair.	Stylianidis G and Haapamäki MM and Sund M and Nilsson E and Nordin P	2010	The British journal of surgery	https://pubmed.ncbi.nlm.nih.gov/20104504/	1365-2168 (Electronic)	reoperation for reccurence, 5-year cumulative reoperation rate	revision rate	?	cox proportional hazards regression, log rank test	cox regression	add. covariate: division, controlled: repair method, anaesthesia, age, sex, size of hernial defect	yes	excision	23959	1.70%	?	invagination	18203	2.70%	?	42162	RR	RR	0.63	-0.2	0.51	0.79	-0.29	-0.1		p value calculated from CI and OR	no		surgical procedure
13	rayyan-353323438	Swedish Hernia Registry	Influence of suture material and surgical technique on risk of reoperation after non-mesh open hernia repair.	Nordin P and Haapaniemi S and Kald A and Nilsson E	2003	The British journal of surgery	https://pubmed.ncbi.nlm.nih.gov/12905556/	0007-1323 (Print)	reoperation	revision rate	?	cox proportional hazards	cox regression	add. covariate: late absorbable suture, controlled covarites: many (see table 2)	yes	early absorbable suture	2171	187 / 8.6%	?	non-absorbable suture	13846	?	?	16017	RR	RR	1.5	0.18	1.22	1.83	0.09	0.26		p value calculated from CI and OR	no		surgical procedure
14	rayyan-353323439	Swedish Hernia Registry	Outcome of repair of bilateral groin hernias: a prospective evaluation of 1,487 patients.	Kald A and Fridsten S and Nordin P and Nilsson E	2002	The European journal of surgery = Acta chirurgica	https://pubmed.ncbi.nlm.nih.gov/12182239/	1102-4151 (Print)	reoperation for recurrence, cumulative incidence at three years	revision rate	prospective study	cox proportional hazard test	cox regression	anatomy of hernia, recurrent vs. primary repair, period of repair, method of repair (mesh vs. no mesh)	yes	bilateral repair	1487	4.10%	?	unilateral repair	33416	3.40%	?	34903	OR	OR	1.2	0.08	0.9	1.5	-0.05	0.18		p value calculated from CI and OR	no		surgical procedure
15	rayyan-353323442	Swedish Hernia Registry	Methods of repair and risk for reoperation in Swedish hernia surgery from 1992 to 1996.	Nilsson E and Haapaniemi S and Gruber G and Sandblom G	1998	The British journal of surgery	https://pubmed.ncbi.nlm.nih.gov/9876075/	0007-1323 (Print)	reoperation for recurrence	revision rate	prospective study	cox proportional hazards	cox regression	age, acute vs. elective, method of repair, day-case vs. hospital stay	yes	absorbable suture	3131	188	?	non-absorbale suture	9411	183	?	12542	RR	RR	1.6	0.2	1.24	2.08	0.09	0.32		p value calculated from CI and OR and number in groups from total number	no		surgical procedure
16	rayyan-886861584	swedish national diabetes register	Sodium-Glucose Cotransporter 2 Inhibitors and Risk of Bladder and Renal Cancer: Scandinavian Cohort Study.	Ueda P and Svanström H and Hviid A and Eliasson B and Svensson AM and Franzén S and Gudbjörnsdottir S and Hveem K and Jonasson C and Wintzell V and Melbye M and Pasternak B	2022	Diabetes care	https://pubmed.ncbi.nlm.nih.gov/35312767/	1935-5548 (Electronic)	bladder cancer; ICD_10 codes C67 and D09.0	cancer	cohort study, "new-user active comparator design"	cox proportional hazards regression	cox regression	enpoints: bladder cancer, renal cancer; adjusted using propensity score based on 40 covariates	yes	SGLT2 inhibitor	57383	73	?	glucagon-like peptide 1 (GLP-1) receptor agonists	49398	70	?	106781	HR	HR	0.88	-0.06	0.59	1.31	-0.23	0.12		p-value calculated	no		drug
17	rayyan-886861588	swedish national diabetes register	The comparative cardiovascular and renal effectiveness of sodium-glucose co-transporter-2 inhibitors and glucagon-like peptide-1 receptor agonists: A Scandinavian cohort study.	Ueda P and Wintzell V and Dahlqwist E and Eliasson B and Svensson AM and Franzén S and Gudbjörnsdottir S and Hveem K and Jonasson C and Melbye M and Hviid A and Svanström H and Pasternak B	2022	Diabetes, obesity & metabolism	https://pubmed.ncbi.nlm.nih.gov/34738703/	1463-1326 (Electronic)	MACE (major adverse cardiovascular events)	cardiovascular events	cohort study	cox proportional hazards	cox regression	co-primary enpoints: MACE, heart failure, serious renal events; controlled covariates: propensity score based on 59 covariates; subgroup analyses by age group (35 to <65 and??65?years), history of major cardiovascular disease, history of heart failure, and history of chronic kidney disease	no	SGLT2 inhibitor	87525	2328 adj. incidence rate 15.2 events/1000 person-years		GLP-1 receptor agonists	63921	2255 adj. incidence rate 14.4 events/1000 person-years	?	151446	HR	HR	1.07	0.03	1.01	1.15	0	0.06		p-value calculated	no		drug
18	rayyan-886861584	swedish national diabetes register	Exploring the association between use of gonadotropin releasing hormones agonists and prostate cancer diagnosis per se and diabetes control in men with type 2 diabetes mellitus: a nationwide, population-based cohort study.	Lin E and Garmo H and Van Hemelrijck M and Adolfsson J and Stattin P and Zethelius B and Crawley D	2021	BMC cancer	https://pubmed.ncbi.nlm.nih.gov/34809595/	1471-2407 (Electronic)	Worsening diabetes control was the primary outcome, defined as: 1) HbA1c rose to 58?mmol/mol or higher; 2) HbA1c increase by 10?mmol/mol or more; 3) Start of antidiabetic drugs or switch to insulin	laboratory measurments	cohort study	cox proportional hazards	cox regression	PCa diagnosis, PCa risk categories, age at PCa onset, duration of T2DM, education level, civil status, the Charlson Comorbidity Index (CCI), smoking habits, physical activity and body mass index (BMI)	no	GnRH	692	?		no GnRH, with prostate cancer	3460	?	?	4152	HR	HR	1.58	0.2	1.39	1.8	0.14	0.26		p-value calculated	no		drug
19	rayyan-886861594	swedish national diabetes register	Use of incretin-based drugs and risk of cholangiocarcinoma: Scandinavian cohort study.	Ueda P and Wintzell V and Melbye M and Eliasson B and Svensson AM and Franzén S and Gudbjörnsdottir S and Hveem K and Jonasson C and Svanström H and Pasternak B	2021	Diabetologia	https://pubmed.ncbi.nlm.nih.gov/34254177/	1432-0428 (Electronic)	cholangiocarcinoma	cancer	two cohort studies	cox regression	cox regression	add. covariate: glucagon-like peptide-1 (GLP-1)-receptor agonists; controlled: country; age; sex; place of birth; cohabitation status; history of cardiovascular disease, diabetes complications, cancer (more than 1�year before cohort entry), gallbladder or pancreatic disorders, liver disease, inflammatory bowel disease and alcohol-related disorders; as well as diabetes medications and measures of …	yes	dipeptidyl peptidase 4 (DPP4) inhibitors	222577	222		sulfonylureas	123.908	128	?	222700.908	HR	HR	1.15	0.06	0.9	1.46	-0.05	0.16		p-value calculated	no		drug
20	rayyan-886861608	swedish national diabetes register	Potential Benefits and Harms of Gastric Bypass Surgery in Obese Individuals With Type 1 Diabetes: A Nationwide, Matched, Observational Cohort Study.	Höskuldsdóttir G and Ekelund J and Miftaraj M and Wallenius V and Ottosson J and Näslund I and Gudbjörnsdottir S and Sattar N and Svensson AM and Eliasson B	2020	Diabetes care	https://pubmed.ncbi.nlm.nih.gov/33023988/	1935-5548 (Electronic)	cardiovascular disease	cardiovascular events	Matched, Observational Cohort Study	cox proportional hazards regression	cox regression	outcomes: all-cause mortality, cardiovascular disease, stroke, heart failure, and hospitalization for serious hypo- or hyperglycemic events, amputation, psychiatric disorders, changes in kidney function, and substance abuse; for variables used for matching see patients characteristics	no	Roux-en-Y gastric bypass surgery (and type 1 diabetes)	387	?		control (with type 1 diabetes)	387	?	?	774	HR	HR	0.43	-0.37	0.2	0.9	-0.7	-0.05	0.026		no		surgical procedure
21	rayyan-886861616	swedish national diabetes register	Use of sodium-glucose co-transporter 2 inhibitors and risk of serious renal events: Scandinavian cohort study.	Pasternak B and Wintzell V and Melbye M and Eliasson B and Svensson AM and Franzén S and Gudbjörnsdottir S and Hveem K and Jonasson C and Svanström H and Ueda P	2020	BMJ (Clinical research ed.)	https://pubmed.ncbi.nlm.nih.gov/32349963/	1756-1833 (Electronic)	serious renal events, a composite including renal replacement therapy, death from renal causes, and hospital admission for renal events	renal events	cohort study, active comparator, new user design	cox proportional hazards regression	cox regression	matching based on propensity score with 57 variables	yes	SGLT2 inhibitors	29887	2.6 events per 1000 person years		dipeptidyl peptidase-4 inhibitors	29887	6.2 events per 1000 person years	?	59774	HR	HR	0.42	-0.38	0.34	0.53	-0.47	-0.28		p-value calculated	no		drug
22	rayyan-886861617	swedish national diabetes register	Use of Glucagon-Like Peptide 1 Receptor Agonists and Risk of Serious Renal Events: Scandinavian Cohort Study.	Pasternak B and Wintzell V and Eliasson B and Svensson AM and Franzén S and Gudbjörnsdottir S and Hveem K and Jonasson C and Melbye M and Svanström H and Ueda P	2020	Diabetes care	https://pubmed.ncbi.nlm.nih.gov/32295809/	1935-5548 (Electronic)	serious renal events, a composite including renal replacement therapy, death from renal causes, and hospitalization for renal events	renal events	cohort study, active comparator, new user design	cox proportional hazards regression	cox regression	matching based on age, sex and popensity score	yes	GLP-1 receptor agonists	38731	570		DPP-4 inhibitors	38731	722	?	77462	HR	HR	0.76	-0.12	0.68	0.85	-0.17	-0.07		p-value calculated	no		drug
23	rayyan-886861628	swedish national diabetes register	Use of sodium glucose cotransporter 2 inhibitors and risk of major cardiovascular events and heart failure: Scandinavian register based cohort study.	Pasternak B and Ueda P and Eliasson B and Svensson AM and Franzén S and Gudbjörnsdottir S and Hveem K and Jonasson C and Wintzell V and Melbye M and Svanström H	2019	BMJ (Clinical research ed.)	https://pubmed.ncbi.nlm.nih.gov/31467044/	1756-1833 (Electronic)	major cardiovascular events (composite of myocardial infarction, stroke, and cardiovascular death)	cardiovascular events	cohort study, active comparator, new user design	cox regression	cox regression	add. outcome: heart failure; propensity score used to control for 59 variables	no	SGLT2 inhibitors	20983	467		DPP-4 inhibitors	20983	662	?	41966	HR	HR	0.94	-0.03	0.84	1.06	-0.08	0.03		p-value calculated	no		drug
24	rayyan-886861645	swedish national diabetes register	Use of liraglutide and risk of major cardiovascular events: a register-based cohort study in Denmark and Sweden.	Svanström H and Ueda P and Melbye M and Eliasson B and Svensson AM and Franzén S and Gudbjörnsdottir S and Hveem K and Jonasson C and Pasternak B	2019	The lancet. Diabetes & endocrinology	https://pubmed.ncbi.nlm.nih.gov/30527909/	2213-8595 (Electronic)	major cardiovascular events (composite outcome consisting of myocardial infarction, stroke, and cardiovascular death)	cardiovascular events	cohort study	proportional hazards regression	cox regression	add. outcomes: individual components of composite main outcome, heart failure, death from any cause, expanded composite of major card. events;	no	liraglutide	23402	1132		dipeptidyl peptidase-4 (DPP-4) inhibitors	23402	1141	?	46804	HR	HR	0.9	-0.05	0.83	0.98	-0.08	-0.01		PDF full text, p-value calculated	no		drug
25	rayyan-886861647	swedish national diabetes register	Sodium glucose cotransporter 2 inhibitors and risk of serious adverse events: nationwide register based cohort study.	Ueda P and Svanström H and Melbye M and Eliasson B and Svensson AM and Franzén S and Gudbjörnsdottir S and Hveem K and Jonasson C and Pasternak B	2018	BMJ (Clinical research ed.)	https://pubmed.ncbi.nlm.nih.gov/30429124/	1756-1833 (Electronic)	lower limb amputation	other	register based cohort study	cox proportional hazards	cox regression	add. outcomes: bone fracture, diabetic ketoacidosis, acute kidney injury, serious urinary tract infection, venous thromboembolism, and acute pancreatitis; 66 controlled variables	yes	SGLT2 inhibitors	17213	40		glucagon-like peptide 1 (GLP1) receptor agonists	17213	22	?	34426	HR	HR	2.32	0.37	1.37	3.91	0.14	0.59		p-value calculated	no		drug
26	rayyan-886861667	swedish national diabetes register	PCI Versus CABG in Patients With Type 1 Diabetes and Multivessel Disease.	Nyström T and Sartipy U and Franzén S and Eliasson B and Gudbjörnsdottir S and Miftaraj M and Lagerqvist B and Svensson AM and Holzmann MJ	2017	Journal of the American College of Cardiology	https://pubmed.ncbi.nlm.nih.gov/28851544/	1558-3597 (Electronic)	all-cause mortality	mortality	observational cohort study	weighted cox regressions, weights derived from propensity scores	cox regression	add. outcomes: coronary heart disease mortality, myocardial infarction, repeat revascularization, stroke, and heart failure	no	percutaneous coronary intervention (PCI)	1863	831, 45%		coronary artery bypass grafting (CABG)	683	364, 53%	?	2546	HR	HR	1.14	0.06	0.99	1.32	0	0.12		p-value calculated	no		surgical procedure
27	rayyan-886861678	swedish national diabetes register	Cardiovascular safety of glucose-lowering agents as add-on medication to metformin treatment in type 2 diabetes: report from the Swedish National Diabetes Register.	Ekström N and Svensson AM and Miftaraj M and Franzén S and Zethelius B and Eliasson B and Gudbjörnsdottir S	2016	Diabetes, obesity & metabolism	https://pubmed.ncbi.nlm.nih.gov/27282621/	1463-1326 (Electronic)	mortality	mortality	observational study	Cox proportional hazards models, weighted for a propensity score	cox regression	add, outcomes: cardiovascular disease (CVD), coronary heart disease (CHD), stroke and congestive heart failure (CHF); many controlled covariates (see section 2.3)	no	basal insulin	4293	353		sulphonylurea (SU)	8801	629	?	13094	HR	HR	1.18	0.07	1.03	1.36	0.01	0.13		p-value calculated	no		drug
28	rayyan-886861692	swedish national diabetes register	Insulin pump therapy, multiple daily injections, and cardiovascular mortality in 18,168 people with type 1 diabetes: observational study.	Steineck I and Cederholm J and Eliasson B and Rawshani A and Eeg-Olofsson K and Svensson AM and Zethelius B and Avdic T and Landin-Olsson M and Jendle J and Gudbjörnsdóttir S	2015	BMJ (Clinical research ed.)	https://pubmed.ncbi.nlm.nih.gov/26100640/	1756-1833 (Electronic)	fatal coronary heart disease	cardiovascular events	observational study	cox regression	cox regression	add. outcomes: fatal cardiovascular diseasev(coronary heart attack or stroke), all cause mortality, fatal or non-fatal coronary heart disease, fatal or non-fatal cardiovascular disease; stratification of propensity scores	no	insulin pump	2441	24		multiple daily injections	15727	453	?	18168	HR	HR	0.55	-0.26	0.36	0.83	-0.44	-0.08	0.004		no		other
29	rayyan-886861698	swedish national diabetes register	Durability of oral hypoglycemic agents in drug naïve patients with type 2 diabetes: report from the Swedish National Diabetes Register (NDR).	Ekström N and Svensson AM and Miftaraj M and Andersson Sundell K and Cederholm J and Zethelius B and Eliasson B and Gudbjörnsdottir S	2015	BMJ open diabetes research & care	https://pubmed.ncbi.nlm.nih.gov/25815205/	2052-4897 (Print)	durability: Time to monotherapy failure, defined as discontinuation of continuous use with the initial agent, switch to a new agent, or add-on treatment of a second agent	other	observational study	cox regression	cox regression	add. covariate: meglitinide; baseline characteristics were balanced by propensity score matching; baseline variables: type of OHA initiated, index year, age, diabetes duration, gender, HbA1c, eGFR, weight, BMI, educational level, medication with psychiatric agents, use of multidose drug dispensing, and history of cardiovascular disease (CVD), congestive heart failure (CHF) and atrial fibrillation	no	sulfonylurea (SU)	717	400		metformin	3585	1415	?	4302	HR	HR	1.74	0.24	1.56	1.94	0.19	0.29	<0.001		no		drug
30	rayyan-886861708	swedish national diabetes register	Metabolic effects of Basal or premixed insulin treatment in 5077 insulin-naïve type 2 diabetes patients: registry-based observational study in clinical practice.	Eliasson B and Ekström N and Bruce Wirta S and Odén A and Fard MP and Svensson AM	2014	Diabetes therapy : research, treatment and education of diabetes and related disorders	https://pubmed.ncbi.nlm.nih.gov/24828137/	1869-6953 (Print)	Changes in HbA1c	laboratory measurments	observational retrospective cohort study	generalized linear modeling	GLM	add. outcomes: changes in BMI, required insulin doses; covariates: age, gender, level of income, diabetes duration, previous OHA usage, a history of diabetes complications, or cardiovascular disease (CVD)	no	IG (insulin glargine)	680		?	insulin NPH	2490	?	?	3170	difference	difference	1	0					0.44		no		drug
31	rayyan-886861720	swedish national diabetes register	Aspirin treatment and risk of first incident cardiovascular diseases in patients with type 2 diabetes: an observational study from the Swedish National Diabetes Register.	Ekström N and Cederholm J and Zethelius B and Eliasson B and Fhärm E and Rolandsson O and Miftaraj M and Svensson AM and Gudbjörnsdottir S	2013	BMJ open	https://pubmed.ncbi.nlm.nih.gov/23604419/	2044-6055 (Print)	coronary heart disease Non-fatal CHD was defined as non-fatal myocardial infarction (MI; ICD-10 code I21), PCI and/or CABG and fatal CHD defined as ICD-10 codes I20-I25	cardiovascular events	observational population-based cohort study	cox regression	cox regression	add. outcomes: cardiovascular disease, stroke, mortality, bleedings; Adjusted by stratification with deciles of a propensity score including the covariates age, sex, diabetes duration, type of hypoglycaemic treatment, HbA1c, smoking, BMI, systolic blood pressure, ratio total-to-HDL cholesterol, albuminuria >20?�g/min, antihypertensive drugs, statins, other lipid lowering drugs, oestrogen, multido…	no	aspirin (continous low-dose treatment 75 mg/day)	4608	?		no aspirin	14038	?	?	18646	HR	HR	1.19	0.08	1.01	1.41	0	0.15	0.04		no		drug
32	rayyan-886861725	swedish national diabetes register	Effectiveness and safety of metformin in 51 675 patients with type 2 diabetes and different levels of renal function: a cohort study from the Swedish National Diabetes Register.	Ekström N and Schiöler L and Svensson AM and Eeg-Olofsson K and Miao Jonasson J and Zethelius B and Cederholm J and Eliasson B and Gudbjörnsdottir S	2012	BMJ open	https://pubmed.ncbi.nlm.nih.gov/22798258/	2044-6055 (Electronic)	cardiovascular disease	cardiovascular events	observational study	cox regression	cox regression	add. outcomes: all-cause mortality, acidosis/serious infection; Adjustments were made for age, sex, diabetes duration, HbA1c, non-high-density lipoprotein-cholesterol, body mass index, smoking, estimated glomerular filtration rate, multidose dispensation, previous hospitalisation, history of CVD and congestive heart failure, microalbuminuria, and treatment with antihypertensive agents, lipid-lowe…	no	oral hypoglycaemic agents (OHAs) (monotherapy)	5171	?	?	metformin (monotherapy)	14697	1.734	380	19868	HR	HR	1.02	0.01	0.93	1.12	-0.03	0.05		values in the abstract and in table 2 don't match, p-value calculated	no		drug
33	rayyan-886861727	swedish national diabetes register	Glucose-lowering treatment and clinical results in 163 121 patients with type 2 diabetes: an observational study from the Swedish national diabetes register.	Ekström N and Miftaraj M and Svensson AM and Andersson Sundell K and Cederholm J and Zethelius B and Gudbjörnsdottir S and Eliasson B	2012	Diabetes, obesity & metabolism	https://pubmed.ncbi.nlm.nih.gov/22364580/	1463-1326 (Electronic)	HbA1c <= 7%	laboratory measurments	observational population-based cross-sectional study	generalized linear models	GLM	controlled: Adjusted for age, sex, duration of diabetes, BMI, eGFR, history of CVD, smoking status and physical activity ?3 h/week	no	NPT: non-pharmacological treatment	52283	84.80%		metformin (monotherapy)	40728	70.10%	?	93011	HR	HR	1.2	0.08	1.17	1.23	0.07	0.09		p-value calculated	no		other
34	rayyan-886861735	swedish national diabetes register	Clinical use and effectiveness of lipid lowering therapies in diabetes mellitus--an observational study from the Swedish National Diabetes Register.	Eliasson B and Svensson AM and Miftaraj M and Jonasson JM and Eeg-Olofsson K and Sundell KA and Gudbjörnsdóttir S	2011	PloS one	https://pubmed.ncbi.nlm.nih.gov/21559521/	1932-6203 (Electronic)	LDL-C >= 2.5 mmol/L	laboratory measurments	observational study	generalized linear models	GLM	controlled: Adjusted for age, duration of diabetes, smoking, LDL-level before the treatment, CVD, renal diseases	no	Pravastatin	940	516		simvastatin	28025	10.147	?	28965	RR	RR	1.52	0.18	1.43	1.61	0.16	0.21		p-value calculated	no		drug
35	rayyan-886861736	swedish national diabetes register	Insulin glargine use and short-term incidence of malignancies - a three-year population-based observation.	Ljung R and Talbäck M and Haglund B and Jonasson JM and Gudbjörnsdòttir S and Steineck G	2011	Acta oncologica (Stockholm, Sweden)	https://pubmed.ncbi.nlm.nih.gov/21506898/	1651-226X (Electronic)	cancer occurrence: breast cancer	cancer	?	poisson regression	poisson regression	add. outcomes: All malignant tumors, All malignant tumors and in situ tumors, prostate cancer, gastrointestinal cancer, colorectal cancer, panreatic cancer; controlled: age, cardiovascular disease (for the result that is extracted here)	yes	insulin glargine only	2697	31		other types of insulin, not insulin glargine	38152	283	?	40849	incidence rate ratio	RR	1.6	0.2	1.1	2.32	0.04	0.37		p-value calculated	no		drug
36	rayyan-343512722	ELSO	Association of intentional cooling, achieved temperature and hypothermia duration with in-hospital mortality in patients treated with extracorporeal cardiopulmonary resuscitation: An analysis of the ELSO registry.	Nakashima T and Ogata S and Noguchi T and Nishimura K and Hsu CH and Sefa N and Haas NL and Bĕlohlávek J and Pellegrino V and Tonna JE and Haft J and Neumar RW	2022	Resuscitation	https://pubmed.ncbi.nlm.nih.gov/35788020/	1873-1570 (Electronic)	in-hospital mortality within 90 days	mortality	retrospective analysis	cox proportional hazards	cox regression		no	intentional cooling	?	?	?	no intentional cooling	?	?	?	?	HR	HR	1.06	0.03	0.93	1.21	-0.03	0.08	0.394	paper full text	no		surgical procedure
37	rayyan-343512728	ELSO	Percutaneous versus surgical cannulation for femoro-femoral VA-ECMO in patients with cardiogenic shock: Results from the Extracorporeal Life Support Organization Registry.	Wang L and Yang F and Zhang S and Li C and Du Z and Rycus P and Tonna JE and Alexander P and Lorusso R and Fan E and Ogino M and Brodie D and Combes A and Chen YS and Qiu H and Peng Z and Fraser JF and Shao J and Jia M and Wang H and Hou X	2022	The Journal of heart and lung transplantation : the official publication of the International Society for Heart Transplantation	https://pubmed.ncbi.nlm.nih.gov/35125287/	1557-3117 (Electronic)	in-hospital mortality	mortality	cohort study	multivariable logistic regression	logistic regression		no	Percutaneous cannulation	9249	?	?	surgical cannulation		?	?	9249	OR	OR	0.76	-0.12	0.7	0.84	-0.15	-0.08	<0.01	paper full text	no		surgical procedure
38	rayyan-343512746	ELSO	Neurological complications during veno-venous extracorporeal membrane oxygenation: Does the configuration matter? A retrospective analysis of the ELSO database.	Lorusso R and Belliato M and Mazzeffi M and Di Mauro M and Taccone FS and Parise O and Albanawi A and Nandwani V and McCarthy P and Kon Z and Menaker J and Johnson DM and Gelsomino S and Herr D	2021	Critical care (London, England)	https://pubmed.ncbi.nlm.nih.gov/33731186/	1466-609X (Electronic)	occurrence of least one neurological complication	neurological complications	retrospective observational study	Propensity score (PS) inverse probability of treatment weighting estimation; generalized boosted model for the weights	?	add. outcomes: overall mortality, specific neurological complications, including intracerebral hemorrhage, acute ischemic stroke, seizures or brain death	yes	Single-lumen (SL) catheters	4367	306	?	double-lumen (DL) catheters	2467	189	?	6834	OR	OR	1.1	0.04	0.91	1.32	-0.04	0.12	0.33		no		medical device
39	rayyan-343512777	ELSO	Outcomes of Infants Supported With Extracorporeal Membrane Oxygenation Using Centrifugal Versus Roller Pumps: An Analysis From the Extracorporeal Life Support Organization Registry.	O'Halloran CP and Thiagarajan RR and Yarlagadda VV and Barbaro RP and Nasr VG and Rycus P and Anders M and Alexander PMA	2019	Pediatric critical care medicine : a journal of the Society of Critical Care Medicine and the World Federation of Pediatric Intensive and Critical Care Societies	https://pubmed.ncbi.nlm.nih.gov/31567621/	1529-7535 (Print)	survival to hospital discharge	survival	Retrospective propensity matched cohort study	logistic regression?	logistic regression	add. outcomes: important ECMO complications; propensity score matched cohort	no	centrifugal pump	4183	2383 / 57%	?	roller pump	4183	2479 / 59%	?	8366	OR	OR	0.91	-0.04	0.83	0.99	-0.08	0	0.035		no		medical device
40	rayyan-343512784	ELSO	Increased Stroke Risk in Children and Young Adults on Extracorporeal Life Support with Carotid Cannulation.	Di Gennaro JL and Chan T and Farris RWD and Weiss NS and McMullan DM	2019	ASAIO journal (American Society for Artificial Internal Organs : 1992)	https://pubmed.ncbi.nlm.nih.gov/30688696/	1538-943X (Electronic)	CNS infarct (stroke)	cardiovascular events	retrospective cohort study	logistic regression; backward stepwise	logistic regression	add. outcome: CNS hemorrhage; controlled: age category, year of treatment, pre-ECLS arrest, following pre-ECLS therapies, continous renal replacement therapy, high-frequency ventilation, vasodilators, ECLS complications	yes	carotid cannulation	640	47 / 7.3%	?	femoral cannulation	878	27 / 3.1%	?	1518	OR	OR	4.03	0.61	2.17	7.46	0.34	0.87	<0.001		no		surgical procedure
41	rayyan-343512786	ELSO	Large Dual-Lumen Extracorporeal Membrane Oxygenation Cannulas Are Associated with More Intracranial Hemorrhage.	Mazzeffi M and Kon Z and Menaker J and Johnson DM and Parise O and Gelsomino S and Lorusso R and Herr D	2019	ASAIO journal (American Society for Artificial Internal Organs : 1992)	https://pubmed.ncbi.nlm.nih.gov/30398981/	1538-943X (Electronic)	intracranial hemorrhage (ICH)	cardiovascular events	retrospective cohort study	propensity score matching; logistic regression	logistic regression	add. outcomes: hemolysis, cannula complications, and in-hospital mortality	yes	31 French dual-lumen cannula	372	16 / 4.3%	?	27 French dual-lumen cannula	372	6 / 1.6%	?	744	OR	OR	2.74	0.44	1.06	7.09	0.03	0.85	0.03		no		medical device
42	rayyan-343512787	ELSO	Outcomes of infants with congenital diaphragmatic hernia treated with venovenous versus venoarterial extracorporeal membrane oxygenation: A propensity score approach.	Guner YS and Harting MT and Fairbairn K and Delaplain PT and Zhang L and Chen Y and Kabeer MH and Yu P and Cleary JP and Stein JE and Stolar C and Nguyen DV	2018	Journal of pediatric surgery	https://pubmed.ncbi.nlm.nih.gov/30318280/	1531-5037 (Electronic)	mortality at discharge	mortality	retrospective observational study?	logistic regression; propensity score matching	logistic regression	add. outcome: severe neurologic injury (SNI) (composite of acute neurological events hemorrhage, infarct, and/or intraventricular hemorrhage grade 3&4)	no	VA: venoarterial ECMO	3743	1970 / 52.63%	?	VV: venovenous ECMO	712	342 / 48.03%	?	4455	OR	OR	1.005	0	0.859	1.18	-0.07	0.07	0.9541		no		surgical procedure
43	rayyan-343512801	ELSO	Lung Rest During Extracorporeal Membrane Oxygenation for Neonatal Respiratory Failure-Practice Variations and Outcomes.	Alapati D and Aghai ZH and Hossain MJ and Dirnberger DR and Ogino MT and Shaffer TH	2017	Pediatric critical care medicine : a journal of the Society of Critical Care Medicine and the World Federation of Pediatric Intensive and Critical Care Societies	https://pubmed.ncbi.nlm.nih.gov/28504997/	1529-7535 (Print)	mean (SEM) hours of ECMO	other	Retrospective cohort analysis	analysis of co-variance (ANCOVA) model, additionally multivariable logistic regression	ancova	add. endpoint: mean (SEM) hours of mechanical ventilation after decannulation; controlled: gestational age, birth weight, age at time of initiation of ECMO, APGAR score of less than 5 at 5 minutes, duration of mechanical ventilation prior to ECMO initiation, RSS, OI, pH, MBP, ECMO pump flow at 24 hours after ECMO initiation, and ECMO mode	no	high frequency ventilation (HFV)	259	?	?	Conventional mechanical ventilation (CMV)	2095	?	?	2354	difference in means	difference	25.2	1.4	?	?	?	?	<0.001		no		surgical procedure
44	rayyan-343512805	ELSO	Centrifugal pumps and hemolysis in pediatric extracorporeal membrane oxygenation (ECMO) patients: An analysis of Extracorporeal Life Support Organization (ELSO) registry data.	O'Brien C and Monteagudo J and Schad C and Cheung E and Middlesworth W	2017	Journal of pediatric surgery	https://pubmed.ncbi.nlm.nih.gov/28359588/	1531-5037 (Electronic)	hemolysis	cardiovascular events	retrospective cohort study	multivariate logistic regression	logistic regression	controlled: demographic vari ables (age, gender, neonates, weight), circuit parameters (ECMO duration, circuit configuraion, support type), and complications	yes	centrifugal punp	8925	1272 / 14%	?	roller punp	5851	291 / 5%	?	14776	OR	OR	3.3	0.52	2.9	3.8	0.46	0.58	<0.001	PDF full text, numbers for groups calculated from total numbers and ratio	no		medical device
45	rayyan-343512808	ELSO	Venovenous Versus Venoarterial Extracorporeal Membrane Oxygenation for Adult Patients With Acute Respiratory Distress Syndrome Requiring Precannulation Hemodynamic Support: A Review of the ELSO Registry.	Kon ZN and Bittle GJ and Pasrija C and Pham SM and Mazzeffi MA and Herr DL and Sanchez PG and Griffith BP	2017	The Annals of thoracic surgery	https://pubmed.ncbi.nlm.nih.gov/28190548/	1552-6259 (Electronic)	survival to discharge	survival	retrospective review	univariate and stepwise multivariable regression	regression	controlled: : age, weight, days of mechanical ventilation, mean airway pressure, pH, serum bicarbonate, mean arterial pressure, cardiac arrest, inotropic agent requirement, vasopressor requirement, total inotropic agent/vasopressor requirement, neuromuscular blockade, and year of ECMO	no	VV (venovenous) ECMO, initial cannulation strategy	591	58%	?	VA (venoarterial) ECMO	126	43%	?	717	OR	OR	1.944	0.29	1.231	3.07	0.09	0.49	0.004	PDF full text	no		surgical procedure
46	rayyan-343512817	ELSO	Improved Outcome of Cardiac Extracorporeal Membrane Oxygenation in Infants and Children Using Magnetic Levitation Centrifugal Pumps.	Luciani GB and Hoxha S and Torre S and Rungatscher A and Menon T and Barozzi L and Faggian G	2016	Artificial organs	https://pubmed.ncbi.nlm.nih.gov/26608937/	1525-1594 (Electronic)	weaning rate	other	retrospective study	t-test, x^2 test	x^2 test	add. enpoints: duration of support, hospital survival, late survival, overall morbidity, renal failure, sepsis, bleeding, neurological events	no	SP (standard) pumps	7	5	?	latest-generation ML (magnetic levitation) centrifugal pumps	26	21	?	33	difference in number of events	difference	?	?	?	?	?	?	<0.05	?	no		medical device
47	rayyan-343512820	ELSO	Roller and Centrifugal Pumps: A Retrospective Comparison of Bleeding Complications in Extracorporeal Membrane Oxygenation.	Halaweish I and Cole A and Cooley E and Lynch WR and Haft JW	2015	ASAIO journal (American Society for Artificial Internal Organs : 1992)	https://pubmed.ncbi.nlm.nih.gov/25914954/	1538-943X (Electronic)	bleeding events (rate): gastrointestinal (GI) hemorrhage (passage of melena, bright red blood per rectum, hematemesis, coffee-ground emesis, or heme-positive stools), cannulation-site hemorrhage, surgical-site hemorrhage, pulmonary hemorrhage (documentation of bleeding during bronchoscopy or copious amounts of hemoptysis or frank blood from the respiratory tract), and neurologic hemorrhage (docum…	cardiovascular events	retrospective study	poisson model, x^2 test	x^2 test	add. endpoint: Anticoagulation	yes	centrifugal punp	47	24; 26.1 events/1000 patient days	?	roller punp	48; 9.0 events/1000 patients-days	5	?	72	difference in events/1000 patient-days	difference	?	?	?	?	?	?	0.024	?	no		medical device
48	rayyan-343512826	ELSO	Outcomes comparing dual-lumen to multisite venovenous ECMO in the pediatric population: the Extracorporeal Life Support Registry experience.	Zamora IJ and Shekerdemian L and Fallon SC and Olutoye OO and Cass DL and Rycus PL and Burgman C and Lee TC	2014	Journal of pediatric surgery	https://pubmed.ncbi.nlm.nih.gov/25280645/	1531-5037 (Electronic)	overall survival to discharge	survival	retrospective report	chi-square test, multivariate logistic regression	x^2 test	add. endpoint: complications; controlled: weight and age, arterial oxygenation (PaO2), arterial carbon dioxide content (PaCO2), patient acid/base status (pH), pre-ECLS cardiac arrest and patient blood pressure recorded at time of cannulation. Recorded ventilator settings prior to ECMO cannulation such as positive inspiratory pressure (PIP), fraction of inspired oxygen (FiO2), and positive end exp…	no	single site dual-lumen venovenous cannulas (VVDL)	717	64.40%	?	multisite VV ECMO (VVMS) cannulation	606	68.60%	?	1323	OR	OR	1.95	0.29	1.24	3.07	0.09	0.49	0.004	PDF full text	no		medical device
49	rayyan-343512833	ELSO	The association of carotid artery cannulation and neurologic injury in pediatric patients supported with venoarterial extracorporeal membrane oxygenation*.	Teele SA and Salvin JW and Barrett CS and Rycus PT and Fynn-Thompson F and Laussen PC and Thiagarajan RR	2014	Pediatric critical care medicine : a journal of the Society of Critical Care Medicine and the World Federation of Pediatric Intensive and Critical Care Societies	https://pubmed.ncbi.nlm.nih.gov/24622166/	1529-7535 (Print)	neurologic injury: seizures, infarction, and/or hemorrhage	neurological complications	retrospective analysis	multivariable logistic regression	logistic regression	OR adjusted for: Age, preextracorporeal membrane oxygenation high-frequency oscillatory ventilation use, preextracorporeal membrane oxygenation arterial pH and serum bicarbonate level, and preextracorporeal membrane oxygenation cardiac arrest	yes	carotid artery cannulation	1921	433; 23%	?	Other cannulation sites(?): Femoral artery, aorta	1056	178	?	2977	OR	OR	1.4	0.15	1.01	1.69	0	0.23		p value calculate from cI and est	no		surgical procedure
50	rayyan-343512834	ELSO	Increased risk of cardiovascular perforation during ECMO with a bicaval, wire-reinforced cannula.		2014	Journal of pediatric surgery	https://pubmed.ncbi.nlm.nih.gov/24439579/	1531-5037 (Electronic)	Cardiac or major vascular perforation	cardiovascular events	review?	fishers exact test	x^2 test	?	yes	wire-reinforced bicaval design	279	10; 3.6%	?	atheters designed for the atrial position	1203	1; 0.1%	?	1482	difference	difference	?	?	?	?	?	?	<0.0001	PDF full text	no		medical device
51	rayyan-343512842	ELSO	Pediatric ECMO outcomes: comparison of centrifugal versus roller blood pumps using propensity score matching.	Barrett CS and Jaggers JJ and Cook EF and Graham DA and Yarlagadda VV and Teele SA and Almond CS and Bratton SL and Seeger JD and Dalton HJ and Rycus PT and Laussen PC and Thiagarajan RR	2013	ASAIO journal (American Society for Artificial Internal Organs : 1992)	https://pubmed.ncbi.nlm.nih.gov/23438777/	1538-943X (Electronic)	hemolysis	cardiovascular events	?	propensity score matching; x^2 test or Fishers exact test (for categorical variables)	x^2 test	add. endpoints: hyperbilirubinemia, need for inotropic support during ECMO, metabolic alkalosis (blood pH > 7.6) during ECMO, acute renal failure, survival to hospital discharge; many types of complications (see tyble 3)	no	centrifugal pump	274	66	?	roller pump	274	20	?	548	OR	OR	4.03	0.61	2.37	6.87	0.37	0.84	<0.0001		no		medical device
52	rayyan-343512846	ELSO	Improved survival in venovenous vs venoarterial extracorporeal membrane oxygenation for pediatric noncardiac sepsis patients: a study of the Extracorporeal Life Support Organization registry.	Skinner SC and Iocono JA and Ballard HO and Turner MD and Ward AN and Davenport DL and Paden ML and Zwischenberger JB	2012	Journal of pediatric surgery	https://pubmed.ncbi.nlm.nih.gov/22244394/	1531-5037 (Electronic)	overall survival	survival	retrospective study	x^2 analysis and multivariable logistic regression	x^2 test	controlled: age group, vasoactive drug use, and advanced respiratory support	no	VV (venovenous)	1076	79%	?	VA (venoarterial)	3256	64%	?	4332	OR	OR	2.06	0.31	1.74	2.44	0.24	0.39	<0.001	PDF full text	no		surgical procedure
53	rayyan-343512871	ELSO	A comparison of radiographic signs of pulmonary inflammation during ECMO between silicon and poly-methyl pentene oxygenators.	Khoshbin E and Dux AE and Killer H and Sosnowski AW and Firmin RK and Peek GJ	2007	Perfusion	https://pubmed.ncbi.nlm.nih.gov/17633130/	0267-6591 (Print)	radiographic signs of inflammatory response to ECMO, score 0 to 3, first day post-cannulation	other	retrospective review	x^2 test	x^2 test	add. endpoint: time taken to revert to pre-ECMO state, duration of ECMO runs, survival	yes	poly-methyl pentene oxygenators; neonates	20	median score 1, range 1-3	?	silicon oxygenators; neonates	20	median score 3, range 1-3	?	40	difference	difference	?	?	?	?	?	?	0.023		no		medical device
54	rayyan-343512876	ELSO	Performance of polymethyl pentene oxygenators for neonatal extracorporeal membrane oxygenation: a comparison with silicone membrane oxygenators.	Khoshbin E and Westrope C and Pooboni S and Machin D and Killer H and Peek GJ and Sosnowski AW and Firmin RK	2005	Perfusion	https://pubmed.ncbi.nlm.nih.gov/16038383/	0267-6591 (Print)	oxygenator efficiency: gas exchange performance taking into account oxygen transfer across themembrane and carbon dioxide elimination (only mean values of median post-oxygenator partial pressure of oxygene extracted here)	laboratory measurments	retrospective	indep. sample t-test	t-test	add. endpoints: oxygenator pressure and resistance, coagulation, consumption of blood products, clots and oxygenator failure, survival	no	silicone oxygenators (neonatal)	20	491.3 (43.5)	?	polymethyl pentene oxygenators (neonatal)	20	393.8 (63.8)	?	40	difference	difference	?	?	?	?	?	?	0.001		no		medical device
55	rayyan-343512887	ELSO	Venoarterial versus venovenous extracorporeal membrane oxygenation in congenital diaphragmatic hernia: the Extracorporeal Life Support Organization Registry, 1990-1999.	Dimmitt RA and Moss RL and Rhine WD and Benitz WE and Henry MC and Vanmeurs KP	2001	Journal of pediatric surgery	https://pubmed.ncbi.nlm.nih.gov/11479856/	0022-3468 (Print)	survival	survival	?	x^2	x^2 test	add. endpoints: seizures, cerebral infarction, other complications	no	VV (venovenous)	371	58.40%	?	VA (venoarterial)	2257	52.20%	?	2628	difference	difference	?	?	?	?	?	?	0.057		no		surgical procedure
56	rayyan-343512888	ELSO	Venovenous versus venoarterial extracorporeal life support for pediatric respiratory failure: are there differences in survival and acute complications?	Zahraa JN and Moler FW and Annich GM and Maxvold NJ and Bartlett RH and Custer JR	2000	Critical care medicine	https://pubmed.ncbi.nlm.nih.gov/10708194/	0090-3493 (Print)	survival	survival	retrospective cohort study	Pearson's chi-square test	x^2 test	add. outcomes: complications	no	venoarterial	595	55.80%	?	venovenous	168	60.10%	?	763	difference	difference	?	?	?	?	?	?	0.321		no		surgical procedure
57	rayyan-343512899	ELSO	A matched pairs analysis of venoarterial and venovenous extracorporeal life support in neonatal respiratory failure.	Gauger PG and Hirschl RB and Delosh TN and Dechert RE and Tracy T and Bartlett RH	1995	ASAIO journal (American Society for Artificial Internal Organs : 1992)	https://pubmed.ncbi.nlm.nih.gov/8573870/	1058-2916 (Print)	survival	survival	retrospective matched pair analysis	matched pairs; McNemar's chi-square analysis with correction for multiple comparisons	x^2 test	add. outcome: different kinds of complications; matched: diagnosis, year of ECLS, birth weight, gestational age, oxygenation index	no	VA (venoarterial) ECLS (extracorporeal ife support)	643	83.80%	?	VV (venovenous) ECLS	643	91.50%	?	1286	difference	difference	?	?	?	?	?	?	<0.001		no		surgical procedure
58	rayyan-840474044	SEER	The effect of post mastectomy radiation therapy on survival in breast cancer patients with N1mic disease.	Patel M and Li C and Aronson JH and Howie CM and Maraboyina S and Prabhu AV and Kim T	2020	Breast (Edinburgh, Scotland)	https://pubmed.ncbi.nlm.nih.gov/32213441/	1532-3080 (Electronic)	overall survival; death within 1 month of PMRT were excluded	survival	retrospective analsysis	multivariate cox regression; additional analysis with propensity score matching	cox regression	add. outcome: cancer specific survival; controlled: age, year of diagnosis, race, marital status, insurance, tumor stage (T1 vs. T2), laterality, grade, hormone receptor status (ER, PR, and HER2), number of regional lymph nodes positive, chemotherapy, and county level attributes such as level of education and median household income	no	post mastectomy radiation therapy (PMRT)	1202	?	?	no PMRT	4676	?	?	5878	HR	HR	1.03	0.01	0.84	1.25	-0.08	0.1	0.794		no		surgical procedure
59	rayyan-840474045	SEER	The survival benefit of postmastectomy radiotherapy for breast cancer patients with T1-2N1 disease according to molecular subtype.	Wei J and Jiang Y and Shao Z	2020	Breast (Edinburgh, Scotland)	https://pubmed.ncbi.nlm.nih.gov/32200207/	1532-3080 (Electronic)	overall survival within 5 years	survival	retrospective cohort-based study; propensity score matching	multivariate cox regression; additional analysis stratified by molecular subtype	cox regression	add. outcome: breast cancer-specific survival; subgroups: Luminal A, Luminal B, HER2 enriched, TNBC; controlled: age at diagnosis, year of diagnosis, race (white, black, other and unknown), marital status(married, not married, and unknown), laterality, histology, grade (four-grade system), tumor size, number of positive lymph nodes, number of lymph nodes examined, subtypes (HR+/HER2-as Luminal A;…	no	PMRT	5775	89.80%	?	no PMRT	10746	86.70%	?	16521	HR	HR	0.8	-0.1	0.714	0.9	-0.15	-0.05	< 0.001		no		surgical procedure
60	rayyan-840474053	SEER	Adjuvant Radiation Therapy for T3N0 Breast Cancer Patients Older Than 75 Years After Mastectomy: A SEER Analysis.	Chen J and Wu X and Christos P and Yan W and Ravi A	2018	Clinical breast cancer	https://pubmed.ncbi.nlm.nih.gov/29914691/	1938-0666 (Electronic)	5-year overall survival	survival	?	multivariable proportional hazards	cox regression	add. outcomes: breast-specific mortality; controlled: age at diagnosis, race, grade, and ER and PR status	no	PMRT	138	64.20%	?	no PMRT	497	44.80%	?	635	HR	HR	0.78	-0.11	0.55	1.09	-0.26	0.04	0.14	PDF full text	no		surgical procedure
61	rayyan-840474059	SEER	Should all breast cancer patients with four or more positive lymph nodes who underwent modified radical mastectomy be treated with postoperative radiotherapy? A population-based study.	Wang H and Kong L and Zhang C and Chen D and Zhu H and Yu J	2016	Oncotarget	https://pubmed.ncbi.nlm.nih.gov/27690343/	1949-2553 (Electronic)	overall survival	survival	population-based study	log rank test; (univariate and multivariate cox proportional hazards regression for identification of risk factors)	cox regression	add. outcome: cancer specific survival; analysis of risk factors	no	PMRT	4914	?	?	no PMRT	3254	?	?	8168	x^2	x^2	62.1	1.79					<0.001		no		surgical procedure
62	rayyan-840474061	SEER	Postmastectomy radiation therapy in T3 node-negative breast cancer.	Elmore L and Deshpande A and Daly M and Margenthaler JA	2015	The Journal of surgical research	https://pubmed.ncbi.nlm.nih.gov/25976852/	1095-8673 (Electronic)	breast cancer-specific death	mortality	retrospective cohort study	cox proportional hazard ratios; propensity score analysis	cox regression	add. outcome: overall survival; controlled: age at diagnosis, race and/or ethnicity, marital status, tumor size, laterality, tumor receptor status histologic subtype, and grade	no	PMRT	961	123; 13.7%	?	no PMRT	1913	337; 17.6%	?	2874	HR	HR	0.939	-0.03	0.762	1.16	-0.12	0.06		PDF full text, pvalue calculated from est and CI	no		surgical procedure
63	rayyan-840474062	SEER	Use of Postmastectomy Radiotherapy and Survival Rates for Breast Cancer Patients with T1-T2 and One to Three Positive Lymph Nodes.	Huo D and Hou N and Jaskowiak N and Winchester DJ and Winchester DP and Yao K	2015	Annals of surgical oncology	https://pubmed.ncbi.nlm.nih.gov/25820998/	1534-4681 (Electronic)	breast cancer-specific mortality	mortality		multivariable Cox models in subgroups defined by tumor stage	cox regression	add. outcome: all-cause mortality	no	PMRT	3864	592	?	no PMRT	8086	1.351	?	11950	HR	HR	0.86	-0.07	0.77	0.96	-0.11	-0.02	0.007		no		surgical procedure
64	rayyan-840474065	SEER	Postmastectomy radiation therapy for T3N0: a SEER analysis.	Johnson ME and Handorf EA and Martin JM and Hayes SB	2014	Cancer	https://pubmed.ncbi.nlm.nih.gov/24985911/	1097-0142 (Electronic)	overall survival: time from diagnosis to any-cause mortality	survival	?	Chi-squared tests, log rank test, Cox proportional hazards regression	cox regression	add. outcome: breast cancer-specific survival; controlled: year of diagnosis, age at diagnosis, tumor grade, ethnicity (race recode [White, Black, other]), estrogen receptor (ER) status (ER status recode breast cancer [1990+]), progesterone receptor (PR) status (PR status recode breast cancer [1990+]), SEER Registry subgroup, number of axillary lymph nodes examined, marital status, level of educa…	no	PMRT	1063	?	?	no PMRT	1462	?	?	2525	HR	HR	0.63	-0.2					<0.001		no		surgical procedure
65	rayyan-840474071	SEER	Postmastectomy radiation therapy for lymph node-negative, locally advanced breast cancer after modified radical mastectomy: analysis of the NCI Surveillance, Epidemiology, and End Results database.	Yu JB and Wilson LD and Dasgupta T and Castrucci WA and Weidhaas JB	2008	Cancer	https://pubmed.ncbi.nlm.nih.gov/18442108/	0008-543X (Print)	overall survival	survival	?	univariate and multivariate Cox proportional hazard analysis	cox regression	add. outcome: cause-specific survival; Covariates used in the estimation of propensity score were age as a categorical variable (<50, 50�59, ?60), number of lymph nodes examined (?5, 6�10, 11�15, 16�20, >20), tumor size (5.1�7.5 cm, 7.6�10.0 cm, 10.1�12.5 cm, 12.6�15 cm, >15 cm), year diagnosed (?1998, >1998), SEER registry, estrogen (ER) and progesterone receptor (PR) status (negative, positive,…	no	PMRT	568	70.70%	?	no PMRT	1209	60.70%	?	1777	HR	HR	0.93	-0.03					0.54		no		surgical procedure
66	rayyan-840474073	SEER	Postmastectomy radiation and survival in older women with breast cancer.	Smith BD and Haffty BG and Hurria A and Galusha DH and Gross CP	2006	Journal of clinical oncology : official journal of the American Society of Clinical Oncology	https://pubmed.ncbi.nlm.nih.gov/17050874/	1527-7755 (Electronic)	overall survival, estimated by Kaplan-Meier	survival	population-based cohort study	proportional hazards	cox regression	interventions: combinations of PMRT and/or chemotherapy; adjusted for age, race, marital status, charlson comorbidity score, no. of provider visits, tumor size, clinical stage T4, tumor grade, no. of involved regional nodes, histology, estrogen receptor, progesterone receptor	no	PMRT	785	56% PMRT only, 59% PMRT and chemotherapy	?	no PMRT	1268	50% no PMRT/chemotherapy, 57% chemotherapy only	?	2053	HR	HR	0.85	-0.07	0.75	0.97	-0.12	-0.01	0.02		no		surgical procedure
67	rayyan-844268991	SEER	Effect of postmastectomy radiotherapy on T1-2N1M0 triple-negative breast cancer.	Xia LY and Xu WY and Zhao Y	2022	PloS one	https://pubmed.ncbi.nlm.nih.gov/35749525/	1932-6203 (Electronic)	breast cancer specific survival: date of diagnosis to the date of death due to breast cancer	survival	population-based study	Kaplan-Meier, cox proportional hazard	cox regression	subgroups for tumor sizes and postive nodes; covariates: age, race, marital status, histology, grade, tumor stage, no. of postive nodes, chemotherapy; propensity score matched	no	PMRT	586	79.10%	?	no PMRT	586	74.70%	?	1172	HR	HR	0.396	-0.4	0.175	0.9	-0.76	-0.05	0.027		no		surgical procedure
68	rayyan-844268993	SEER	Postmastectomy radiation therapy and survival outcome in older patients with T1-2N1 breast cancer.	Luo C and Zhong X and Luo T and Zheng H	2021	Breast (Edinburgh, Scotland)	https://pubmed.ncbi.nlm.nih.gov/34388696/	1532-3080 (Electronic)	breast cancer-specific survival	survival	?	Fine and Gray competing risk regression	cox regression	subgroups for tumor size and postive nodes; adjusted by age, year of diagnosis, ER status, PR status, histologic grade, chemotherapy	no	PMRT	261	46	?	no PMRT	261	64	?	522	HR	HR	0.637	-0.2	0.436	0.93	-0.36	-0.03	0.02		no		surgical procedure
69	rayyan-844268997	SEER	Postmastectomy Radiation Therapy Is Associated With Improved Survival in Node-Positive Male Breast Cancer: A Population Analysis.	Abrams MJ and Koffer PP and Wazer DE and Hepel JT	2017	International journal of radiation oncology, biology, physics	https://pubmed.ncbi.nlm.nih.gov/28463158/	1879-355X (Electronic)	overall survival	survival	retrospective population analysis	Kaplan-Meier, log-rank test, cox regression; entire cohort and cased-matched cohort	log-rank	covariates: ER status, PR status, grade, stage T stage, N stage, nodal extension, race, year diagnosed, age	no	PMRT	538	78%	?	no PMRT	1395	77%	?	1933	HR	HR	0.551	-0.26	0.412	0.74	-0.39	-0.13	<0.001		no		surgical procedure
70	rayyan-846574424	SEER	Is there a cause-specific survival benefit of postmastectomy radiation therapy in women younger than age 50 with T3N0 invasive breast cancer? A SEER database analysis: outcomes by receptor status/race/age: analysis using the NCI Surveillance, Epidemiology, and End Results (SEER) database.	Yan W and Christos P and Nori D and Chao KS and Ravi A	2013	American journal of clinical oncology	https://pubmed.ncbi.nlm.nih.gov/22868241/	1537-453X (Electronic)	overall survival, cancer-specific survival: time from diagnosis until death	survival	SEER Database Analysis ?	Kaplan-Meier, log-rank test, univariate and multivariate cox regression	cox regression	age, race, tumor size, tumor grade, and ER/PR status	no	PMRT	519	88.3% / 91.5%	?	no PMRT	585	87.6% / 89.4%	?	1104	HR	HR	0.65	-0.19					0.25	only univariate analysis reported in abstract so we extracted that instead of multivariate that was mentioned in full text	no		surgical procedure
71	rayyan-840474064	SEER	Utilization and impact of a postmastectomy radiation boost for invasive breast cancer.	Mayadev J and Fish K and Valicenti R and West D and Chen A and Martinez S and Phillips T	2014	Practical radiation oncology	https://pubmed.ncbi.nlm.nih.gov/25407878/	1879-8519 (Electronic)	breast cancer survival	survival	?	multivariate Cox proportional hazard	cox regression	add. outcome: overall survival	no	chest wall boost (additional radiation)	2686	?	?	no chest wall boost	2061	?	?	4747	HR	HR	1.04	0.02	0.86	1.26	-0.07	0.1	0.676	PDF full text	no		surgical procedure
72	rayyan-827827634	NZJR	The 45-year evolution of the Mathys RM monoblock cups: have the paradigm shifts been worthwhile?	Foxall-Smith M and Wyatt MC and Frampton C and Kieser D and Hooper G	2022	Hip international : the journal of clinical and experimental research on hip pathology and therapy	https://pubmed.ncbi.nlm.nih.gov/35438033/	1724-6067 (Electronic)	all-cause revision rate: new operation in a previous THR during which 1 or more of the components was exchanged, removed, manipulated or added. It included excision arthroplasty and amputation, but not soft tissue procedures.	revision rate	retrospective cohort study	log rank test	log-rank	?	no	Classic HA	1371	0.63 revisions / 100 component years	?	Classic RG	1321	0.62 revisions / 100 component years	?	2692	LR	?	?						0.56	only one p value for difference between 4 interventions	no		surgical procedure
73	rayyan-827827636	NZJR	Surgical Helmet Systems Are Associated With a Lower Rate of Prosthetic Joint Infection After Total Knee Arthroplasty: Combined Results From the New Zealand Joint Registry and Surgical Site Infection Improvement Programme.	Rahardja R and Morris AJ and Hooper GJ and Grae N and Frampton CM and Young SW	2022	The Journal of arthroplasty	https://pubmed.ncbi.nlm.nih.gov/35091034/	1532-8406 (Electronic)	rate of prosthetic joint infection (PJI) within 90 days as recorded by the SSIIP	infection	?	binary logistic regression, add. outcome: revision TKA for deep infection within 6 months as recorded by the NZJR	logistic regression	patient and surgical variables that were found to be associated with rate of infection using univariate analysis	yes	use of surgical helmet system	6591	23	?	no SHS	12731	74	?	19322	OR	OR	0.5	-0.3					0.008	paper full text	no		surgical procedure
74	rayyan-827827642	NZJR	Comparing uncemented, hybrid and cemented primary total hip arthroplasty in young patients, a New Zealand Joint Registry study.	Boyle AB and Zhu M and Frampton C and Vane A and Poutawera V	2021	Archives of orthopaedic and trauma surgery	https://pubmed.ncbi.nlm.nih.gov/34319471/	1434-3916 (Electronic)	revision for any reason as rate per 100 component-years	revision rate	?	ANOVA, cox regression	cox regression	add. outcomes: Oxford Hip Scores at 6 month and 5 years; adjustment for patient sex, reasons for primary, approach, ASA and theatre conditions	no	uncemented implant combination (Corail-Pinnacle)	2396	86; 0.7 revisions/100 component years	?	cemented implant combination (Exeter)	352	66; 1.75 revisions/100 component years	?	2748	HR	HR	0.41	-0.39					< 0.001	all numbers for age group over 40	no		medical device
75	rayyan-827827649	NZJR	Revision Following Cemented and Uncemented Oxford-III Primary Medial Unicompartmental Knee Replacements: A 19-Year Analysis from the New Zealand Joint Registry.	Gupta V and Kejriwal R and Frampton C	2020	The Journal of bone and joint surgery. American volume	https://pubmed.ncbi.nlm.nih.gov/33086344/	1535-1386 (Electronic)	revision rate as rate per 100 component-years	revision rate	?	multivariate cox proportional hazards	cox regression	sex, age at procedure, ASA, BMI, surgeon experience	no	uncemented Oxford-III primary UKR	4166	121	?	cemented Oxford-III primary UKR	4567	590	?	8733	HR	HR	1.82	0.26	1.27	2.6	0.1	0.41	0.001	paper full text	no		medical device
76	rayyan-827827653	NZJR	Cemented vs. uncemented glenoid fixation in total shoulder arthroplasty for osteoarthritis: a New Zealand Joint Registry study.	Sharplin PK and Frampton CMA and Hirner M	2020	Journal of shoulder and elbow surgery	https://pubmed.ncbi.nlm.nih.gov/32564898/	1532-6500 (Electronic)	all-cause revision rate as rate per 100 component-years	revision rate	retrospective cohort study	cox proprtional hazards regression	cox regression	add. outcome: Oxford Shoulder Scores at 6 month and 5 years	no	use of Uncemented metal-backed (MB) glenoid components	794	2.03	?	cemented glenoids	1819	0.41	?	2613	HR	HR	5	0.7	3.5	7.2	0.54	0.86	0.001	paper full text	no		medical device
77	rayyan-827827655	NZJR	How do 3D-printed primary uncemented acetabular components compare with established uncemented acetabular cups? The experience of the New Zealand National Joint Registry.	Wyatt MC and Kieser DC and Frampton CMA and Woodfield T and Hooper GJ	2022	Hip international : the journal of clinical and experimental research on hip pathology and therapy	https://pubmed.ncbi.nlm.nih.gov/32340486/	1724-6067 (Electronic)	All-cause revision rate	revision rate	?	Kaplan-Meier survival analysis and Cox multi-variate regression analysis	cox regression	add outcomes: revision causes, Oxford 12 Scores; controlled: sex, age, and approach	no	3D-printed uncemented implants	2192	0.77/100 cys	?	additive manufactured acetabular implants	39080	0.55/100 cys	?	41272	HR	HR	1.29	0.11	0.992	1.68	0	0.22	0.058		no		medical device
78	rayyan-827827657	NZJR	Cemented or uncemented acetabular fixation in combination with the Exeter Universal cemented stem.	Gwynne-Jones DP and Gray AR	2020	The bone & joint journal	https://pubmed.ncbi.nlm.nih.gov/32228075/	2049-4408 (Electronic)	revision for any reason	revision rate	observational analysis	Competing risks survival analysis with death as a competing risk	competing-risks regression	competing risk: death, controlled: age (as a continuous variable which was allowed to interact with cementing group), sex (for all-cause revision only), approach (posterior versus other, for all-cause revision only), and bearing surface	no	Exeter stem and cemented acetabular fixation	632	61; 0.82/100cys	?	Exeter stem and uncemented acetabular fixation	454	18; 0.30/100cys	?	1086	unadjusted sub-hazard ratio (SHR)	HR	2.44	0.39	1.44	4.15	0.16	0.62	0.001	PDF full text	no		medical device
79	rayyan-827827658	NZJR	How do cemented short Exeter stems perform compared with standard-length Exeter stems? The experience of the New Zealand National Joint Registry.	Wyatt MC and Poutawera V and Kieser DC and Frampton CMA and Hooper GJ	2020	Arthroplasty today	https://pubmed.ncbi.nlm.nih.gov/32211485/	2352-3441 (Print)	all-cause revision rate: resection arthroplasty and amputation but not soft tissue procedures	revision rate	retrospective analysis	Kaplan-Meier survival analysis and Cox multivariate regression analysis	cox regression	add. outcomes: functional outcome scores (Oxford 12); controlled: gender, age, diagnosis, and surgical approach (but only unadjusted estimate reported in abstract)	no	cemented short 37- Exeter stems	1501	0.92/100 cy	?	standard-length Exeter stems	41629	0.55/100 cy	?	43130	HR	HR	1.6	0.2	1.3	1.98	0.11	0.3	< 0.001	only unadjusted HR reported in abstract	no		medical device
80	rayyan-827827659	NZJR	A review of the New Zealand National Joint Registry to compare the outcomes of Coonrad-Morrey and Latitude total elbow arthroplasty.	Viswanath AI and Frampton CM and Poon PC	2020	Journal of shoulder and elbow surgery	https://pubmed.ncbi.nlm.nih.gov/32197768/	1532-6500 (Electronic)	revision for any reason	revision rate	retrospective cohort comparison	Kaplan-Meier, paired Student t test, univariate and multivariate cox proportional hazards	cox regression	add. outcomes: patient-reported outcome measures; controlled: age, sex, diagnosis, surgeon experience	no	Coonrad-Morrey prosthesis	346	17	?	Latitude prosthesis	122	18	?	468	HR	HR	0.28	-0.55	0.14	0.55	-0.85	-0.26	<0.001	PDF full text	no		medical device
81	rayyan-827827662	NZJR	Outcomes of Computer-Assisted Surgery Compared with Conventional Instrumentation in 19,221 Total Knee Arthroplasties: Results After a Mean of 4.5 Years of Follow-Up.	Roberts TD and Frampton CM and Young SW	2020	The Journal of bone and joint surgery. American volume	https://pubmed.ncbi.nlm.nih.gov/31977812/	1535-1386 (Electronic)	revision	revision rate	?	?	?	add. outcome: functional outcomes	no	routine CAS surgeons	?	0.437/100cys	?	routine conventional surgeons	?	0.440/100cys	?	?	difference	difference	?						0.724	paper full text	no		other
82	rayyan-827827664	NZJR	Are Lipped Polyethylene Liners Associated with Increased Revision Rates in Patients with Uncemented Acetabular Components? An Observational Cohort Study.	Wyatt MC and Whitehouse MR and Kieser DC and Frampton CMA and Hooper GJ	2020	Clinical orthopaedics and related research	https://pubmed.ncbi.nlm.nih.gov/31714411/	1528-1132 (Electronic)	all-cause revision	revision rate	observational cohort study	Kaplan-Meier, Cox regression	cox regression	add. outcomes: revision for dislocation, revision for aseptic loosening; controlled: age, gender, approach, femoral head size, use of image guidance	no	neutral PE liners	11007	95% survival at 10 years	?	lipped PE liners	20240	96% survival at 10 years	?	31247	HR	HR	1.17	0.07	1.06	1.36	0.03	0.13	0.032		no		medical device
83	rayyan-827827665	NZJR	Does surgical approach affect early outcomes following primary total hip replacement in obese patients?	Zhang J and Wyatt MC and Frampton CM and Anderson G	2021	Hip international : the journal of clinical and experimental research on hip pathology and therapy	https://pubmed.ncbi.nlm.nih.gov/31608697/	1724-6067 (Electronic)	all-cause revision	revision rate	retrospective cohort study	cox proportional hazards	cox regression	add. outcome: functional outcome scores at 6 months post-surgery; controlled: ASA score, cementation, femoral head size (but extracted effect is unadjusted)	no	lateral	320	1.71/100cys	?	posterior	1053	0.99/100cys	?	1373	HR	HR	1.9	0.28	1.02	3.53	0.01	0.55	0.04		no		surgical procedure
84	rayyan-827827667	NZJR	Despite Improved Survivorship of Uncemented Fixation in Total Knee Arthroplasty for Osteoarthritis, Cemented Fixation Remains the Gold Standard: An Analysis of a National Joint Registry.	Nugent M and Wyatt MC and Frampton CM and Hooper GJ	2019	The Journal of arthroplasty	https://pubmed.ncbi.nlm.nih.gov/31031155/	1532-8406 (Electronic)	revision rate	revision rate	?	log-rank test with paitwise comparisons	log-rank	add. outcomes: Oxford Scores, reason for revision	no	uncemented prostheses	2896	0.74/100cys	?	cemented	88314	0.47/100cys	?	91210	LR	?	?						0.001	paper full text	no		medical device
85	rayyan-827827668	NZJR	Safety of single-anaesthetic versus staged bilateral primary total knee replacement: experience from the New Zealand National Joint Registry.	Wyatt MC and Hozack J and Frampton C and Hooper GJ	2019	ANZ journal of surgery	https://pubmed.ncbi.nlm.nih.gov/30968551/	1445-2197 (Electronic)	30 day mortality	mortality	retrospective cohort analysis	Kaplan-Meier, cox proportional hazards	cox regression	add. outcomes: revision, six-month Oxford scores	yes	simultaneous	6440	0.22%	?	unilateral	44606	0.24%	?	51046	HR	HR	0.43	-0.37	0.38	0.48	-0.42	-0.32	<0.001		no		surgical procedure
86	rayyan-827827669	NZJR	Usually, Selectively, or Rarely Resurfacing the Patella During Primary Total Knee Arthroplasty: Determining the Best Strategy.	Maney AJ and Koh CK and Frampton CM and Young SW	2019	The Journal of bone and joint surgery. American volume	https://pubmed.ncbi.nlm.nih.gov/30845035/	1535-1386 (Electronic)	overall revision rate	revision rate	?	Kaplan-Meier ...?	?	add. outcomes: Oxford Knee Score at 6 months and 5 years	no	by surgeons who resurfaced the patella "rarely": <10% of the time	?	0.46/100cys	?	... " selectively": >=10% and <=90%	?	0.52/100cys	?	?	difference	difference							0.587	PDF full text	no		other
87	rayyan-827827672	NZJR	Is single-anaesthetic bilateral primary total hip replacement still safe? A 16-year cohort study from the New Zealand Joint Registry.	Wyatt MC and Hozack JW and Frampton C and Rothwell A and Hooper GJ	2018	ANZ journal of surgery	https://pubmed.ncbi.nlm.nih.gov/30347492/	1445-2197 (Electronic)	early mortality: within 3 months of surgery	mortality	retrospective cohort analysis	Kaplan-Meier, cox proportional hazards	cox regression	add. outcomes: all-cause revision, reasons for revision, Oxford 12 scores; controlled: age, gender, American Society of Anesthesiologists rating score and body mass index	yes	single-anaesthetic bilateral THR	1936	0.26%	?	unilateral THR	65247	0.75%	?	67183	HR	HR	0.35	-0.46					<0.001		no		surgical procedure
88	rayyan-827827676	NZJR	Which is the best bearing surface for primary total hip replacement? A New Zealand Joint Registry study.	Sharplin P and Wyatt MC and Rothwell A and Frampton C and Hooper G	2018	Hip international : the journal of clinical and experimental research on hip pathology and therapy	https://pubmed.ncbi.nlm.nih.gov/29192727/	1724-6067 (Electronic)	all-cause revision: new operation in a previously replaced hip joint during which one of the components was exchanged, removed, manipulated or added	revision rate	retrospective cohort analysis	Kaplan-Meier, cox proportional hazards, pairwise log-rank test	log-rank	add. outcome: revision cause; controlled: age, femoral head size, surgical approach and fixation	no	CoPx: Ceramic-on-highly cross-linked polyethylene	14382	283; 0.54/100cys	?	MoM: Metal-on-metal	5989	797; 1.43/100cys	?	20371	HR?	HR							<0.001	can't find effect estimates, only p-values, although cox regression is announced	no		medical device
89	rayyan-827827677	NZJR	Long-Term Survival of Total Hip Arthroplasty Using Implants From Different Manufacturers.	Taylor JW and Frampton C and Rothwell AG	2018	The Journal of arthroplasty	https://pubmed.ncbi.nlm.nih.gov/29102074/	1532-8406 (Electronic)	revision	revision rate	?	cox proportional hazards	cox regression	add. outcome: Oxford Hip scores	yes	"matched": femoral and acetabular component from the same manufacturer	75195	3434	?	"unmatched": femoral and acetabular component from different manufacturers	24537	1078	?	99732	HR	HR	1.07	0.03	1	1.15	0	0.06	0.049	PDF full text	no		medical device
90	rayyan-827827679	NZJR	Midterm analysis of the seleXys cup with ceramic inlay.	Halasi T Jr and Kieser D and Frampton CMA and Hooper GJ	2017	Arthroplasty today	https://pubmed.ncbi.nlm.nih.gov/28913402/	2352-3441 (Print)	overall revision	revision rate	?	cox proportional hazards	cox regression	add. outcomes: causes for revision, mortality; controlled: gender, head size	yes	SeleXys TPS cup with Bionit2 ceramic inlay	1035	77	?	any other uncemented Ceramic-on-ceramic articulation	375	2	?	1410	HR	HR	12.22	1.09	2.98	50.01	0.47	1.7	0.001		no		medical device
91	rayyan-827827683	NZJR	Reverse shoulder arthroplasty compared with hemiarthroplasty in the treatment of acute proximal humeral fractures.	van der Merwe M and Boyle MJ and Frampton CMA and Ball CM	2017	Journal of shoulder and elbow surgery	https://pubmed.ncbi.nlm.nih.gov/28412103/	1532-6500 (Electronic)	revision rate	revision rate	registry-based study	log-rank test	log-rank	add. outcomes: mortality, Oxford Shoulder Score [OSS]	no	reverse shoulder arthroplasty (RSA)	218	0.58/100cys	?	hemiarthroplasty	427	1.16/100cys	?	645	LR	?	?						0.137	no effect estimates, only p-values, PDF full text	no		surgical procedure
92	rayyan-827827686	NZJR	Periprosthetic Joint Infection in Hip Arthroplasty: Is There an Association Between Infection and Bearing Surface Type?	Pitto RP and Sedel L	2016	Clinical orthopaedics and related research	https://pubmed.ncbi.nlm.nih.gov/27249955/	1528-1132 (Electronic)	revision for PJI (periprosthetic joint infection) within first six months after index surgery	revision rate	retrospective	Kaplan-Meier, cox proportional hazards, logistic regression	cox regression	add. outcome: revsion for PJI over whole observation period; controlled: age, sex, operating room type, use of body exhaust suits, THA fixation mode, and surgeon volume	yes	CoC: ceramic-on-ceramic	8582	6, 0.07%	?	CoP: ceramic-on-polyethylene	15273	76, 0.15%	?	23855	HR	HR	1.31	0.12	0.5	3.41	-0.3	0.53			no		medical device
93	rayyan-827827693	NZJR	Are ceramic-on-ceramic bearings in total hip arthroplasty associated with reduced revision risk for late dislocation?	Pitto RP and Garland M and Sedel L	2015	Clinical orthopaedics and related research	https://pubmed.ncbi.nlm.nih.gov/26070775/	1528-1132 (Electronic)	late revision for dislocation: greater than 1 year postoperatively	revision rate	retrospective	cox regression	cox regression	controlled: head size, age, surgical approach	?	CoP	14093	98	?	not CoP			?	14093	HR	HR	2.1	0.32					0.021	comparison group is a bit unclear	no		medical device
94	rayyan-827827694	NZJR	Survival outcomes of cemented compared to uncemented stems in primary total hip replacement.	Wyatt M and Hooper G and Frampton C and Rothwell A	2014	World journal of orthopedics	https://pubmed.ncbi.nlm.nih.gov/25405087/	2218-5836 (Print)	revision	revision rate	?	?	?	add. outcomes: early revision, causes for revision	no	uncemented	?	0.90/100cys	?	cemented	?	0.98/100cys	?	?	difference	difference	?						<0.001		no		medical device
95	rayyan-827827696	NZJR	The use of a lipped acetabular liner decreases the rate of revision for instability after total hip replacement: a study using data from the New Zealand Joint Registry.	Insull PJ and Cobbett H and Frampton CM and Munro JT	2014	The bone & joint journal	https://pubmed.ncbi.nlm.nih.gov/24986940/	2049-4408 (Electronic)	revision for instability	revision rate	?	cox regression	cox regression	adjusted for: age, gender, femoral head size, surgical approach	?	non-lipped liners	4088	45; 0.31/100cys	?	lipped liners	8023	43; 0.16/100cys	?	12111	HR	HR	2.433	0.39	1.587	3.73	0.2	0.57	<0.001		no		medical device
96	rayyan-827827697	NZJR	Mobile- versus fixed-bearing modern total knee replacements- which is the more patella-friendly design?: The 11-year New Zealand Joint Registry study.	Wyatt MC and Frampton C and Horne JG and Devane P	2013	Bone & joint research	https://pubmed.ncbi.nlm.nih.gov/23836478/	2046-3758 (Print)	rates of secondary resurfacing of the patella	other	retrospective review of registry data	student's t-test	t-test	none?	no	fixed-bearing posterior-stabilised TKR designs	3852	39	?	fixed-bearing cruciate-retaining designs	13595	81	?	17447	difference	difference	?						0.001		no		medical device
97	rayyan-827827699	NZJR	Comparison of functional outcomes of reverse shoulder arthroplasty with those of hemiarthroplasty in the treatment of cuff-tear arthropathy: a matched-pair analysis.	Young SW and Zhu M and Walker CG and Poon PC	2013	The Journal of bone and joint surgery. American volume	https://pubmed.ncbi.nlm.nih.gov/23677358/	1535-1386 (Electronic)	overall revision	revision rate	matched-pair analysis	cox proportional hazards, paired t-test	cox regression	add. outcomes: Oxford Shoulder Scores (OSS) six month postoperatively, mortality; matched for age, sex, and American Society of Anesthesiologists (ASA) scores	no	hemiarthroplasties	102	9	?	reverse shoulder arthroplasties	102	5	?	204	HR	HR	?						0.83	no HR reported, although cox regression was performed	no		surgical procedure
98	rayyan-827827706	NZJR	Functional outcomes of reverse shoulder arthroplasty compared with hemiarthroplasty for acute proximal humeral fractures.	Boyle MJ and Youn SM and Frampton CM and Ball CM	2013	Journal of shoulder and elbow surgery	https://pubmed.ncbi.nlm.nih.gov/22652065/	1532-6500 (Electronic)	revision	revision rate	Retrospective Case Control Design	log-rank tests	log-rank	add. outcomes: 6 month OSS, mortality	no	reverse shoulder arthroplasty (RSA)	55	1.7/100cys	?	hemiarthroplasty	313	1.1/100cys	?	368	LR	?	?						0.747	no estimate reported, PDF full text	no		surgical procedure
99	rayyan-827827710	NZJR	Does the use of laminar flow and space suits reduce early deep infection after total hip and knee replacement?: the ten-year results of the New Zealand Joint Registry.	Hooper GJ and Rothwell AG and Frampton C and Wyatt MC	2011	The Journal of bone and joint surgery. British volume	https://pubmed.ncbi.nlm.nih.gov/21196549/	2044-5377 (Electronic)	revision for early deep infection: within six months of the inital operation	revision rate	retrospective analysis	chi-squared test, Fisher's exact test	x^2 test	none?	no	with space suit	10812	0.19%	?	without space suit	40673	0.06%	?	51485	difference	difference	?						<0.0001	authors expected effect in the other direction	no		surgical procedure
100	rayyan-827827714	NZJR	Revision following cemented and uncemented primary total hip replacement: a seven-year analysis from the New Zealand Joint Registry.	Hooper GJ and Rothwell AG and Stringer M and Frampton C	2009	The Journal of bone and joint surgery. British volume	https://pubmed.ncbi.nlm.nih.gov/19336803/	2044-5377 (Electronic)	all-cause revision: change of at least one component	revision rate	?	z-test, Kaplan-Meier curves	z-test	add. outcomes: early and late revision, cause for revision	?	fully-cemented	16005	302	?	uncemented or hybrid	26087	607	?	42092	difference	difference	?						<0.001	no estimate reported	no		medical device
101	rayyan-952386156	SCAAR	Pretreatment with heparin in patients with ST-segment elevation myocardial infarction: a report from the Swedish Coronary Angiography and Angioplasty Registry (SCAAR).	Emilsson OL and Bergman S and Mohammad MA and Olivecrona GK and Götberg M and Erlinge D and Koul S	2022	EuroIntervention : journal of EuroPCR in collaboration with the Working Group on Interventional Cardiology of the European Society of Cardiology	https://pubmed.ncbi.nlm.nih.gov/36036797/	1969-6213 (Electronic)	coronary artery occlusion at presentation in the catheterisation laboratory	cardiovascular events	?	Poisson regression models	poisson regression	add. outcomes: 30-day mortality, bleeding; additional analysis with propensity-score matched groups	no	unfractionated heparin (UFH) pretreatment	16026	9920	?	without UFH pretreatment	25605	17558	?	41631	RR	RR	0.89	-0.05	0.87	0.9	-0.06	-0.05		full text pdf	no		drug
102	rayyan-952386164	SCAAR	Pretreatment With P2Y12 Inhibitors in Patients With Chronic Coronary Syndrome Undergoing Percutaneous Coronary Intervention: A Report From the Swedish Coronary Angiography and Angioplasty Registry.	Jurga J and Szummer KE and Lewinter C and Mellbin L and Götberg M and Zwackman S and Nilsson J and Völz S and Erlinge D and Persson J and Omerovic E and Jernberg T and Venetsanos D	2021	Circulation. Cardiovascular interventions	https://pubmed.ncbi.nlm.nih.gov/34592825/	1941-7632 (Electronic)	net adverse clinical event: death, myocardial infarction, stroke, or bleeding within 30 days of the index procedure and in-hospital bleeding	composite adverse events	observational study	Kaplan-Meier, cox proportional hazards, adjustment with propensity scores calculated with logistic regression	cox regression	controlled: calendar year, type of P2Y12 inhibitor, many patient and procedure characteristics	no	treatment in the catheterization laboratory with P2Y12 inhibitors: clopidogrel, ticagrelor, or prasugrel	8237	4.20%	?	pretreatment with P2Y12 inhibitors: clopidogrel, ticagrelor, or prasugrel the last 24 hours before the procedure	18577	5.10%	?	26814	HR	HR	0.79	-0.1	0.63	0.99	-0.2	0			no		drug
103	rayyan-952386166	SCAAR	Long-term mortality in patients with ischaemic heart failure revascularized with coronary artery bypass grafting or percutaneous coronary intervention: insights from the Swedish Coronary Angiography and Angioplasty Registry (SCAAR).	Völz S and Redfors B and Angerås O and Ioanes D and Odenstedt J and Koul S and Valeljung I and Dworeck C and Hofmann R and Hansson E and Venetsanos D and Ulvenstam A and Jernberg T and Råmunddal T and Pétursson P and Fröbert O and Erlinge D and Jeppsson A and Omerovic E	2021	European heart journal	https://pubmed.ncbi.nlm.nih.gov/34023903/	1522-9645 (Electronic)	all-cause mortality	mortality	?	propensity score-adjusted logistic and Cox proportional-hazards regressions and instrumental variable model	cox regression	balanced regarding sex, body mass index, diabetes, creatine clearance, smoking status, ejection fraction, and medication at discharge	no	coronary artery bypass grafting (CABG)	1100	?	454	percutaneous coronary intervention (PCI)	1409	?	446	2509	OR	OR	0.62	-0.21	0.41	0.96	-0.39	-0.02	0.031		no		surgical procedure
104	rayyan-952386168	SCAAR	Outcome of PCI with Xience versus other commonly used modern drug eluting stents: A SCAAR report.	Grimfjärd P and Bergman E and Buccheri S and Erlinge D and Lagerqvist B and Svennblad B and Völz S and Angerås O and James S	2021	Catheterization and cardiovascular interventions : official journal of the Society for Cardiac Angiography & Interventions	https://pubmed.ncbi.nlm.nih.gov/33719169/	1522-726X (Electronic)	combination of all-cause death, myocardial infarction (MI) and revascularisation with PCI	composite adverse events	observational, retrospective study	Cox proportional hazard regression model	cox regression	add. outcomes: in-stent restenosis (ISR) and stent thrombosis (ST); adjusted for age, gender, index year, and indication; additional analysis with propensity-score-matched groups	no	Xience drug eluting stent (DES)	11562	31.90%	?	other modern DES	53548	28.20%	?	65110	HR	HR	0.99	0	0.95	1.03	-0.02	0.01			no		medical device
105	rayyan-952386169	SCAAR	Outcomes Following Supracoronary Ascending Aortic Replacement with Aortic Valve Resuspension versus Modified Bentall's Operation for Acute Type A Aortic Dissection.	Mohammed S and Karunakaran J and Pillai VV	2022	Brazilian journal of cardiovascular surgery	https://pubmed.ncbi.nlm.nih.gov/33656828/	1678-9741 (Electronic)	long-term mortality	mortality	retrospective study	Cox proportional hazards regression, Fisher's exact test, Student's t-test	cox regression		no	modified Bentall's operation	17	9		supracoronary ascending aortic replacement (SCAAR) with aortic valve (AV) resuspension	43	6		60	HR	HR	3.11	0.49	0.64	11.54	-0.19	1.06			no		surgical procedure
106	rayyan-952386173	SCAAR	Clinical outcomes with unselected use of an ultrathin-strut sirolimus-eluting stent: a report from the Swedish Coronary Angiography and Angioplasty Registry (SCAAR).	Buccheri S and Sarno G and Erlinge D and Renlund H and Lagerqvist B and Grimfjärd P and Witt N and Yndigegn T and Fröbert O and Persson J and Böhm F and James SK	2021	EuroIntervention : journal of EuroPCR in collaboration with the Working Group on Interventional Cardiology of the European Society of Cardiology	https://pubmed.ncbi.nlm.nih.gov/33016880/	1969-6213 (Electronic)	definite stent thrombosis: angiographic confirmation of thrombus originating in (or in the immediate proximity of) a previously implanted stent in a patient with symptoms of ongoing myocardial ischaemia; up to 2 years after invention	cardiovascular events	report?	Kaplan-Meier, weighted Cox proportional hazards regression models	cox regression	add. outcomes: Restenosis, target lesion revascularisation by PCI, all-cause mortality, myocardial infarction; propensity score matching: many variables	no	Orsiro (sirolimus-eluting ultrathin-strut drug-eluting stent (DES))	4561	0.67%		other newer-generation DES	69570	0.83%		74131	HR	HR	0.9	-0.05	0.55	1.46	-0.26	0.16	0.66		no		medical device
107	rayyan-952386174	SCAAR	Association of Pretreatment With P2Y12 Receptor Antagonists Preceding Percutaneous Coronary Intervention in Non-ST-Segment Elevation Acute Coronary Syndromes With Outcomes.	Dworeck C and Redfors B and Angerås O and Haraldsson I and Odenstedt J and Ioanes D and Petursson P and Völz S and Persson J and Koul S and Venetsanos D and Ulvenstam A and Hofmann R and Jensen J and Albertsson P and Råmunddal T and Jeppsson A and Erlinge D and Omerovic E	2020	JAMA network open	https://pubmed.ncbi.nlm.nih.gov/33001202/	2574-3805 (Electronic)	all-cause mortality within 30 days	mortality	cohort study, observational study	multilevel multivariate logistic regression, 2-stage least squares regression with instrumental vairable	logistic regression	add. outcomes: 1-year mortality, stent thrombosis within 30 days, in-hospital bleeding; instrumental variable: calendar year; controlled: age, sex, diabetes, indication for percutaneous coronary intervention, the severity of the coronary disease, smoking status, hypertension, hyperlipidemia, previous myocardial infarction, previous percutaneous coronary intervention, previous coronary artery bypa…	no	pretreatment with P2Y12 receptor antagonists	59894			no pretreatment	4963			64857	OR	OR	1.17	0.07	0.66	2.11	-0.18	0.32	0.58	contradicting values in abstract and full text, took values from abstarct	no		drug
108	rayyan-952386175	SCAAR	Long term outcome after treatment of de novo coronary artery lesions using three different drug coated balloons.	Venetsanos D and Omerovic E and Sarno G and Pagonis C and Witt N and Calais F and Böhm F and Jurga J and Völz S and Koul S and Olivercrona G and James S and Alfredsson J	2021	International journal of cardiology	https://pubmed.ncbi.nlm.nih.gov/32980433/	1874-1754 (Electronic)	restenosis	cardiovascular events	retrospective analysis of prospectively collected data	multivariable Cox regression models	cox regression	add. outcomes: target lesion thrombosis (TLT), major adverse cardiac events (MACE) including death, myocardial infarction or target vessel revascularization (per patient) at 4 years	no	I-DCB: IN.PACT Falcon	1071	5.00%		S-DCB: SeQuant Please	4483	5.90%		5554	HR	HR	0.96	-0.02	0.69	1.34	-0.16	0.13	0.821	pdf full text	no		medical device
109	rayyan-952386176	SCAAR	Ticagrelor is Not Superior to Clopidogrel in Patients With Acute Coronary Syndromes Undergoing PCI: A Report from Swedish Coronary Angiography and Angioplasty Registry.	Völz S and Petursson P and Odenstedt J and Ioanes D and Haraldsson I and Angerås O and Dworeck C and Hirlekar G and Myredal A and Albertsson P and Råmunddal T and Redfors B and Omerovic E	2020	Journal of the American Heart Association	https://pubmed.ncbi.nlm.nih.gov/32662350/	2047-9980 (Electronic)	combined mortality or stent thrombosis at 30 days	composite adverse events	observational study	instrumental variable 2-stage least squares regression, logistic regression, propensity scores	instrumental variable	add. outcomes: mortality at 30 days and 1-year, stent thrombosis at 30 days, in-hospital bleeding, in-hospital neurologic complications and long-term mortality; controlled: BMI, number of stents, total stent length, mean stent diameter, total contrast, arterial access	no	ticagrelor	2929	116	0	clopidogrel	12168	429	0	15097	OR	OR	1.2	0.08	0.87	1.61	-0.06	0.21	0.25		no		drug
110	rayyan-952386179	SCAAR	Survival of Patients With Angina Pectoris Undergoing Percutaneous Coronary Intervention With Intracoronary Pressure Wire Guidance.	Völz S and Dworeck C and Redfors B and Pétursson P and Angerås O and Gan LM and Götberg M and Sarno G and Venetsanos D and Grimfärd P and Hofmann R and Jensen J and Björklund F and Danielewicz M and Linder R and Råmunddal T and Fröbert O and Witt N and James S and Erlinge D and Omerovic E	2020	Journal of the American College of Cardiology	https://pubmed.ncbi.nlm.nih.gov/32498806/	1558-3597 (Electronic)	all-cause mortality	mortality	observational study	multilevel Cox proportional hazards regression adjusted with Kernel-based propensity score matching	cox regression	add. outcomes: stent thrombosis (ST) or restenosis and peri-procedural complications; controlled: calendar year, hospital and many more (table 1 and 2)	no	usage of FFR	3367	275	0	angiography	20493	2.916	0	23860	HR	HR	0.81	-0.09	0.73	0.89	-0.14	-0.05	<0.001		no		surgical procedure
111	rayyan-952386180	SCAAR	Percutaneous Treatment and Outcomes of Small Coronary Vessels: A SCAAR Report.	Silverio A and Buccheri S and Venetsanos D and Alfredsson J and Lagerqvist B and Persson J and Witt N and James S and Sarno G	2020	JACC. Cardiovascular interventions	https://pubmed.ncbi.nlm.nih.gov/32061601/	1876-7605 (Electronic)	restenosis: clinically relevant stenosis in a previously DCB- or n-DES-treated lesion as assessed using angiography (>50% diameter stenosis) or in the presence of demonstrated functional ischemia by measuring fractional flow reserve (?0.80)	cardiovascular events	observational cohort study	propensity score-adjusted regression, Cox proportional hazards regression	cox regression	add. outcomes: definite target lesion thrombosis, all-cause death, myocardial infarction; controlled: many variables	no	drug-coated balloons (DCBs)	2504	102		newer-generation drug-eluting stents (n-DES)	33038	605		35542	HR	HR	2.027	0.31	1.537	2.67	0.19	0.43	<0.001		no		medical device
112	rayyan-952386186	SCAAR	Clinical and angiographic outcomes of bioabsorbable vs. permanent polymer drug-eluting stents in Sweden: a report from the Swedish Coronary and Angioplasty Registry (SCAAR).	Buccheri S and James S and Lindholm D and Fröbert O and Olivecrona GK and Persson J and Hambraeus K and Witt N and Erlinge D and Angerås O and Lagerqvist B and Sarno G	2019	European heart journal	https://pubmed.ncbi.nlm.nih.gov/31079155/	1522-9645 (Electronic)	restenosis: defined in SCAAR as the angiographic evidence of significant (>50%) in-stent restenosis or the presence of functional ischemia by FFR or iFR measurements with threshold values of 0.80 and 0.89, respectively	cardiovascular events	report?	Kaplan-Meier, multivariable Cox proportional hazard regression model, propensity score weighting	cox regression	add. outcome: definite stent thrombosis, myocardial infarction, all-cause death; propensity score: Age, gender, diabetes, hypertension, dyslipidemia, previous myocardial infarction, previous coronary artery bypass grafting, previous PCI, clinical presentation (stable coronary artery disease, unstable angina, STEMI or NSTEMI), medications before and during PCI, chronic anticoagulation before PCI, …	no	bioabsorbable polymer drug-eluting stents (BP-DES) (Synergy, Orsiro, Ultimaster)	16504	1.20%		permanent polymer drug-eluting stents (PP-DES) (Xience Prime, Xience Xpedition, Promus Element, Promus Element Plus, Promus Element Premier)	79106	1.40%		95610	HR	HR	0.95	-0.02	0.74	1.21	-0.13	0.08	0.67		no		medical device
113	rayyan-952386187	SCAAR	Pretreatment with P2Y12 receptor antagonists in ST-elevation myocardial infarction: a report from the Swedish Coronary Angiography and Angioplasty Registry.	Redfors B and Dworeck C and Haraldsson I and Angerås O and Odenstedt J and Ioanes D and Petursson P and Völz S and Albertsson P and Råmunddal T and Persson J and Koul S and Erlinge D and Omerovic E	2019	European heart journal	https://pubmed.ncbi.nlm.nih.gov/30851037/	1522-9645 (Electronic)	all-cause death within 30 days	mortality	observational study	propensity score-adjusted mixed-effects logistic regression, accounted for clustering of patients within hospitals	logistic regression	add. outcomes: infarct-related artery (IRA) occlusion, 30-day stent thrombosis, in-hospital bleeding, neurological complications, and cardiogenic shock; controlled: calendar year, hospital, age, sex, diabetes, hypertension, smokinghyperlipideamia, previous stroke, history of heart failure, Previous myocardial infarction, previous PCI, previous CABG, cardiogenic shock, symptom to first contact, fi…	no	pretreatment with P2Y12 receptor antagonists	37840	5.80%		no pretreatment with P2Y12 receptor antagonists	6964	7.60%		44804	OR	OR	1.08	0.03	0.95	1.24	-0.02	0.09	0.313		no		drug
114	rayyan-952386192	SCAAR	Very long-term outcome of coronary covered stents: a report from the SCAAR registry.	Harnek J and James SK and Lagerqvist B	2019	EuroIntervention : journal of EuroPCR in collaboration with the Working Group on Interventional Cardiology of the European Society of Cardiology	https://pubmed.ncbi.nlm.nih.gov/30375337/	1969-6213 (Electronic)	long-term mortality, beyond first month	mortality	observational study	landmark analysis?	?	add. outcomes: in-stent restenosis (ISR), target lesion revascularisation (TLR), re-infarction (MI), re-PCI, stent thrombosis; controlled: age and procedural indication	yes	covered stent	265	?		all other stents	197948	?		198213	HR	HR	1.02	0.01	0.78	1.33	-0.11	0.12	0.877	pdf full text	no		medical device
115	rayyan-952386194	SCAAR	Bioabsorbable polymer everolimus-eluting stents in patients with acute myocardial infarction: a report from the Swedish Coronary Angiography and Angioplasty Registry.	Buccheri S and Sarno G and Lagerqvist B and Olivecrona G and Hambraeus K and Witt N and Lindholm D and Erlinge D and Angerås O and James S	2018	EuroIntervention : journal of EuroPCR in collaboration with the Working Group on Interventional Cardiology of the European Society of Cardiology	https://pubmed.ncbi.nlm.nih.gov/29792402/	1969-6213 (Electronic)	ST at two years (stent thrombosis? can't find that abbreviation introduced)	cardiovascular events	report?	?	?	add. outcomes: restenosis, all-cause death, recurrent MI	yes	SYNERGY drug-eluting stent (DES	4889	0.69%		newer-generation DES (n-DES group)	31403	0.81%		36292	HR	HR	1	0	0.69	1.46	-0.16	0.16	0.99	pdf full text	no		medical device
116	rayyan-952386195	SCAAR	Sustained risk of stent thrombosis and restenosis in first generation drug-eluting Stents after One Decade of Follow-up: A Report from the Swedish Coronary Angiography and Angioplasty Registry (SCAAR).	Völz S and Angerås O and Odenstedt J and Ioanes D and Haraldsson I and Dworeck C and Redfors B and Råmunddal T and Albertsson P and Petursson P and Omerovic E	2018	Catheterization and cardiovascular interventions : official journal of the Society for Cardiac Angiography & Interventions	https://pubmed.ncbi.nlm.nih.gov/29745465/	1522-726X (Electronic)	time to first occurrence of either ST or restenosis	cardiovascular events	observational study	multilevel Cox proportional-hazards regression	cox regression	random effect variables: patients, hospitals; controlled: age, gender, hypertension, hyperlipidemia, smoking status, diabetes, severity of coronary artery disease, indication for PCI (stable angina, UA/NSTEMI and STEMI), stent length and stent diameter.	yes	Cordis Cypher Select (C-CS) stent	2210	?		Boston Scientific Liberte (BS-L) stent	6941	?		9151	HR	HR	0.41	-0.39	0.32	0.52	-0.49	-0.28	<0.001		no		medical device
117	rayyan-952386196	SCAAR	Stent thrombosis rates the first year and beyond with new- and old-generation drug-eluting stents compared to bare metal stents.	Varenhorst C and Lindholm M and Sarno G and Olivecrona G and Jensen U and Nilsson J and Carlsson J and James S and Lagerqvist B	2018	Clinical research in cardiology : official journal of the German Cardiac Society	https://pubmed.ncbi.nlm.nih.gov/29667015/	1861-0692 (Electronic)	stent thrombosis (ST) up to 1 year after stent implantation	cardiovascular events	retrospective observational study; prospective observational cohort study	Cox proportional hazard, landmark analyses	cox regression	add. outcome: ST > 1 year; controlled: age, gender, diabetes, hypertension, dyslipidemia, smoking status, clinical indication of the procedure, use of acetyl salicylic acid, GPIIb/IIIa and/or P2Y12 receptor inhibitors at the index procedure, treated vessel, previous myocardial infarction (MI), previous coronary artery bypass grafting (CABG), previous PCI, year of the index procedure, enrolling ce…	yes	new-generation DES (n-DES)	103075	?		bare metal stents (BMS)	85583	?		188658	RR	RR	0.48	-0.32	0.41	0.58	-0.39	-0.24	<0.001		no		medical device
118	rayyan-952386204	SCAAR	Impact of Thrombus Aspiration on Mortality, Stent Thrombosis, and Stroke in Patients With ST-Segment-Elevation Myocardial Infarction: A Report From the Swedish Coronary Angiography and Angioplasty Registry.	Angerås O and Haraldsson I and Redfors B and Fröbert O and Petursson P and Albertsson P and Ioanes D and Odenstedt J and Olsson H and Witt N and Rück A and Millgård J and Nilsson J and Persson J and Söderbom M and Wedel H and Erlinge D and James S and Råmunddal T and Omerovic E	2018	Journal of the American Heart Association	https://pubmed.ncbi.nlm.nih.gov/29317403/	2047-9980 (Electronic)	mortality at 30 days	mortality	prospective observational study	instrumental variable analysis, 2?stage least squares (2SLS) regression, secondary models: propensity score adjusted logistic regression	instrumental variable	add. outcomes: mortality at 1 year, stent thrombosis at 30 days and 1 year, in-hospital stroke, neurologic complications; treatment-preference instrumental variable: administrative healthcare region	yes	Thrombus aspiration	10660	6.10%		no Thrombus aspiration	32169	6.30%		42829	difference	difference	1.2	0.08	-5.4	3	0	0.48	0.57		no		surgical procedure
119	rayyan-952386207	SCAAR	Outcome of percutaneous coronary intervention with the Absorb bioresorbable scaffold: data from the Swedish Coronary Angiography and Angioplasty Registry (SCAAR).	Grimfjärd P and James S and Persson J and Angerås O and Koul S and Omerovic E and Varenhorst C and Lagerqvist B and Erlinge D	2017	EuroIntervention : journal of EuroPCR in collaboration with the Working Group on Interventional Cardiology of the European Society of Cardiology	https://pubmed.ncbi.nlm.nih.gov/28781242/	1969-6213 (Electronic)	definite stent thrombosis (ST)	cardiovascular events	observational study	?	?	add. outcome: restenosis	yes	Absorb bioresorbable scaffold (BRS)	810	1.50%		modern drug-eluting stents (DES)	67909	0.60%		68719	HR	HR	4.34	0.64	2.37	7.94	0.37	0.9	<0.001	pdf full text	no		medical device
120	rayyan-952386208	SCAAR	Real-life clinical outcomes with everolimus eluting platinum chromium stent with an abluminal biodegradable polymer in patients from the Swedish Coronary Angiography and Angioplasty Registry (SCAAR).	Sarno G and Lagerqvist B and Olivecrona G and Varenhorst C and Danielewicz M and Hambraeus K and Lindholm D and Råmunddal T and Witt N and James S	2017	Catheterization and cardiovascular interventions : official journal of the Society for Cardiac Angiography & Interventions	https://pubmed.ncbi.nlm.nih.gov/28544146/	1522-726X (Electronic)	restenosis up to 1 year	cardiovascular events	?	propensity score and Cox regression analyses	cox regression	add. outcomes: definite stent thrombosis (ST), myocardial infarction (MI) and death rates; controlled: age, gender, diabetes, hypertension, dyslipidemia, smoking status, use of acetyl salicylic acid, GP IIb�IIIa and/or P2Y12 receptor inhibitors at the index procedure, treated vessel, previous myocardial infarction, previous coronary artery bypass grafting (CABG), previous PCI, year of the index p…	no	Synergy stents	7886	1.10%		other new generation drug eluting stents	64429	1.00%		72315	HR	HR	1.24	0.09	0.88	1.75	-0.06	0.24	0.21		no		medical device
121	rayyan-952386209	SCAAR	Intravascular Ultrasound Guidance Is Associated With Better Outcome in Patients Undergoing Unprotected Left Main Coronary Artery Stenting Compared With Angiography Guidance Alone.	Andell P and Karlsson S and Mohammad MA and Götberg M and James S and Jensen J and Fröbert O and Angerås O and Nilsson J and Omerovic E and Lagerqvist B and Persson J and Koul S and Erlinge D	2017	Circulation. Cardiovascular interventions	https://pubmed.ncbi.nlm.nih.gov/28487356/	1941-7632 (Electronic)	composite of all-cause mortality, restenosis, or definite stent thrombosis	composite adverse events	observational study	Cox proportional hazards model	cox regression	add. outcomes: components of the primary endpoint, probable ST within 30 days; controlled: age (3-knot restricted cubic spline), sex, diabetes mellitus, heart failure, previous myocardial infarction, previous stroke, previous PCI, chronic kidney disease (CKD) stage (calculated with the CKD-EPI formula (Chronic Kidney Disease Epidemiology Collaboration) and defined as 3 categories: CKD I�II, III, …	no	with intravascular ultrasound (IVUS) guidance	621	86		without	1847	541		2468	HR	HR	0.65	-0.19	0.5	0.84	-0.3	-0.08	<0.001		no		surgical procedure
122	rayyan-952386210	SCAAR	Instantaneous Wave-free Ratio versus Fractional Flow Reserve to Guide PCI.	Götberg M and Christiansen EH and Gudmundsdottir IJ and Sandhall L and Danielewicz M and Jakobsen L and Olsson SE and Öhagen P and Olsson H and Omerovic E and Calais F and Lindroos P and Maeng M and Tödt T and Venetsanos D and James SK and Kåregren A and Nilsson M and Carlsson J and Hauer D and Jensen J and Karlsson AC and Panayi G and Erlinge D and Fröbert O	2017	The New England journal of medicine	https://pubmed.ncbi.nlm.nih.gov/28317438/	1533-4406 (Electronic)	composite of death from any cause, nonfatal myocardial infarction, or unplanned revascularization within 12 months after the procedure	composite adverse events	multicenter, randomized, controlled, open-label clinical trial	Cox proportional-hazards models	cox regression	add. outcomes: mortality at 12 months, nonfatal myocardial infarction, unplanned revascularization, and target-lesion revascularization, stent thrombosis, restenosis, chest discomfort	no	iFR: instantaneous wave-free ratio index	1012	68		FFR: flow reserve	1007	61		2019	HR	HR	1.12	0.05	0.79	1.58	-0.1	0.2	0.53		yes	End of abstract: "(Funded by Philips Volcano; iFR SWEDEHEART ClinicalTrials.gov number, NCT02166736.)" Link: https://clinicaltrials.gov/study/NCT02166736#study-record-dates	surgical procedure
123	rayyan-952386217	SCAAR	Long-Term Outcome of Incomplete Revascularization After Percutaneous Coronary Intervention in SCAAR (Swedish Coronary Angiography and Angioplasty Registry).	Hambraeus K and Jensevik K and Lagerqvist B and Lindahl B and Carlsson R and Farzaneh-Far R and Kellerth T and Omerovic E and Stone G and Varenhorst C and James S	2016	JACC. Cardiovascular interventions	https://pubmed.ncbi.nlm.nih.gov/26847112/	1876-7605 (Electronic)	composite of death, myocardial infarction(MI), or repeat revascularization at 1 year	composite adverse events	registry study, observational study of prospectively collected data	Cox proportional hazard regression model, propensity scores	cox regression	controlled: age, sex, number of PCI procedures during hospitalization, smoking status, indication for index PCI (noncoronary disease, stable angina, NSTE-ACS, STEMI) cardiogenic shock at presentation, medical history of hypertension, Charlson comorbidity index, previous use of statins, warfarin and long-acting nitroglycerin, number of stents placed during index hospitalization, sum of stent lengt…	no	incomplete revascularization (IR)	15165	5.071		complete revascularization (CR)	8177	1.254		23342	HR	HR	2.12	0.33	1.98	2.28	0.3	0.36	<0.0001		no		surgical procedure
124	rayyan-952386229	SCAAR	Stent thrombosis in new-generation drug-eluting stents in patients with STEMI undergoing primary PCI: a report from SCAAR.	Sarno G and Lagerqvist B and Nilsson J and Frobert O and Hambraeus K and Varenhorst C and Jensen UJ and Tödt T and Götberg M and James SK	2014	Journal of the American College of Cardiology	https://pubmed.ncbi.nlm.nih.gov/24998123/	1558-3597 (Electronic)	stent thrombosis (ST) rate up to 1 year	cardiovascular events		Cox regression landmark analysis	cox regression	add. outcome: definite ST between 1 and 3 years; controlled: age, sex, diabetes, hypertension, dyslipidemia, smoking status, use of acetylsalicylic acid, glycoprotein IIb/IIIa inhibitors, and/or P2Y12 receptor inhibitors at the index procedure, treated vessel, previous myocardial infarction, previous coronary artery bypass grafting, previous PCI, year of the index procedure, enrolling center, les…	no	n-DES: new-generation drug-eluting stents	4811	0.9%?		BMS: bare-metal stents	25065	1.5%?		29876	HR	HR	0.65	-0.19	0.43	0.99	-0.37	0	0.04		no		medical device
125	rayyan-952386235	SCAAR	Treatment patterns and outcomes in patients undergoing percutaneous coronary intervention treated with prasugrel or clopidogrel (from the Swedish Coronary Angiography and Angioplasty Registry [SCAAR]).	Damman P and Varenhorst C and Koul S and Eriksson P and Erlinge D and Lagerqvist B and James SK	2014	The American journal of cardiology	https://pubmed.ncbi.nlm.nih.gov/24169009/	1879-1913 (Electronic)	mortality at 30 days	mortality	registry study?	Kaplan-Meier, log-rank test	log-rank	add. outcome: in-hospital bleeding	no	prasugrel (with or without a clopidogrel loading dose)	2142	37; 1.7%		clopidogrel (solely)	18029	438; 2.4%		20171	LR	?	?						0.04		no		drug
126	rayyan-952386237	SCAAR	Current treatment and outcome of coronary in-stent restenosis in Sweden: a report from the Swedish Coronary Angiography and Angioplasty Registry (SCAAR).	Schwalm T and Carlsson J and Meissner A and Lagerqvist B and James S	2013	EuroIntervention : journal of EuroPCR in collaboration with the Working Group on Interventional Cardiology of the European Society of Cardiology	https://pubmed.ncbi.nlm.nih.gov/24058074/	1969-6213 (Electronic)	re-restenosis	cardiovascular events	report?	?	?	?	no	DES	4335	?		balloon angioplasty	2160	?		6495	HR	HR	0.71	-0.15	0.61	0.82	-0.21	-0.09	<0.001	pdf full text	no		surgical procedure
127	rayyan-952386243	SCAAR	Clinical impact of second-generation everolimus-eluting stent compared with first-generation drug-eluting stents in diabetes mellitus patients: insights from a nationwide coronary intervention register.	Kedhi E and Gomes ME and Lagerqvist B and Smith JG and Omerovic E and James S and Harnek J and Olivecrona GK	2012	JACC. Cardiovascular interventions	https://pubmed.ncbi.nlm.nih.gov/23174638/	1876-7605 (Electronic)	composite endpoint of clinically driven detected restenosis, definite stent thrombosis (ST), and all-cause mortality at 1 year	composite adverse events	retrospective study	Cox proportional hazard regression model, propensity scores by logistic regression	cox regression	add. outcomes: components of composite endpoint; controlled: previous myocardial infarction, coronary artery bypass grafting, or PCI; sex; hypertension; hyperlipidemia; smoking; prior aspirin, clopidogrel, or warfarin use; anticoagulant use; glycoprotein IIb/IIIa inhibitor use; number of vessel disease; graft; restenosis; chronic occlusion; indication for PCI; complete revascularization; bifurcat…	no	SES: first-generation sirolimus-eluting stents	1370	74		EES: second-generation everolimus-eluting stents	3928	138		5298	HR	HR	1.99	0.3	1.19	3.08	0.08	0.49	0.007		no		medical device
128	rayyan-952386245	SCAAR	Comparison of two drug-eluting balloons: a report from the SCAAR registry.	Bondesson P and Lagerqvist B and James SK and Olivecrona GK and Venetsanos D and Harnek J	2012	EuroIntervention : journal of EuroPCR in collaboration with the Working Group on Interventional Cardiology of the European Society of Cardiology	https://pubmed.ncbi.nlm.nih.gov/22917727/	1969-6213 (Electronic)	restenosis at 6 months	cardiovascular events	observational study	?	?		no	paclitaxel balloon using a contrast agent as carrier	919	3.40%		paclitaxel-eluting balloon without a carrier	217	12.50%		1136	RR	RR	0.42	-0.38	0.26	0.68	-0.59	-0.17		pdf full text	no		medical device
129	rayyan-952386246	SCAAR	Long-term safety and efficacy of drug-eluting and bare metal stents in saphenous vein grafts.	Fröbert O and Scherstén F and James SK and Carlsson J and Lagerqvist B	2012	American heart journal	https://pubmed.ncbi.nlm.nih.gov/22795287/	1097-6744 (Electronic)	restenosis	cardiovascular events	observational study	?, propensity score	?	"adjustments for differences in clinical, vessel, and lesion characteristics"	no	DES: drug-eluting stents	2077	?		BMS: bare-metal stents	2499	?		4576	RR	RR	0.83	-0.08	0.7	0.97	-0.15	-0.01	0.019	pdf full text	no		medical device
130	rayyan-952386247	SCAAR	Initial clinical experience with an everolimus eluting platinum chromium stent (Promus Element) in unselected patients from the Swedish Coronary Angiography and Angioplasty Registry (SCAAR).	Sarno G and Lagerqvist B and Carlsson J and Olivecrona G and Nilsson J and Calais F and Götberg M and Nilsson T and Sjögren I and James S	2013	International journal of cardiology	https://pubmed.ncbi.nlm.nih.gov/22244480/	1874-1754 (Electronic)	restenosis at 1 year	cardiovascular events	?	cox regression	cox regression	add. outcome: stent thrombosis	no	everolimus eluting platinum chromium stent (Promus Element)	2724	2.80%		all other DES (with more than 500 implants)	10853	2.70%		13577	HR	HR	1.17	0.07	0.75	1.75	-0.12	0.24		pdf full text	no		medical device
131	rayyan-952386248	SCAAR	Lower risk of stent thrombosis and restenosis with unrestricted use of 'new-generation' drug-eluting stents: a report from the nationwide Swedish Coronary Angiography and Angioplasty Registry (SCAAR).	Sarno G and Lagerqvist B and Fröbert O and Nilsson J and Olivecrona G and Omerovic E and Saleh N and Venetzanos D and James S	2012	European heart journal	https://pubmed.ncbi.nlm.nih.gov/22232428/	1522-9645 (Electronic)	restenosis up to 2 years	cardiovascular events	observational study	cox regression	cox regression	add. outcomes: definite stent thrombosis, Target lesion revascularization (TLR) by PCI, mortality; controlled: age, gender, diabetes, hypertension, dyslipidaemia, smoking status, clinical indication of the procedure, use of acetyl salicylic acid, GPIIb�IIIa and/or P2Y12 receptor inhibitors at the index procedure, treated vessel, previous myocardial infarction (MI), previous coronary artery bypass…	no	n-DES: new-generation drug-eluting stents (Endeavor Resolute, XienceV, Xience Rime, Promus, Promus Element)	10551	3.90%		BMS: bare-metal stents	64631	7.40%		75182	HR	HR	0.29	-0.54	0.25	0.33	-0.6	-0.48			no		medical device
132	rayyan-952386251	SCAAR	Effect of upstream clopidogrel treatment in patients with ST-segment elevation myocardial infarction undergoing primary percutaneous coronary intervention.	Koul S and Smith JG and Scherstén F and James S and Lagerqvist B and Erlinge D	2011	European heart journal	https://pubmed.ncbi.nlm.nih.gov/21719452/	1522-9645 (Electronic)	combined mortality or myocardial infarction up to 1 year	composite adverse events	observational study	cox regression, propensity scores	cox regression	add. outcomes: components of composite endpoint; controlled: age, gender, diabetes, hypertension, smoking status, heparin upstream treatment, glycoprotein IIb/IIIa upstream treatment, low molecular weight heparin (LMWH) upstream treatment, previous MI, previous dementia, previous cancer, previous heart failure, previous kidney failure, hospital of procedure, and year of procedure	no	upstream clopidogrel	9813	1325		without upstream treatment	4034	364		13847	HR	HR	0.82	-0.09	0.73	0.93	-0.14	-0.03			no		drug
133	rayyan-952386252	SCAAR	Efficacy and safety of clopidogrel after PCI with stenting in patients on oral anticoagulants with acute coronary syndrome.	Persson J and Lindbäck J and Hofman-Bang C and Lagerqvist B and Stenestrand U and Samnegard A	2011	EuroIntervention : journal of EuroPCR in collaboration with the Working Group on Interventional Cardiology of the European Society of Cardiology	https://pubmed.ncbi.nlm.nih.gov/21518675/	1969-6213 (Electronic)	1 year mortality	mortality	?	?	?	add. outcomes: myocardial infarction or death, bleeding	no	OAC (oral anticoagulants) after PCI	1183	42; 3.6%		no OAC	26789	413; 1.5%		27972	RR	RR	0.82	-0.09	0.58	1.16	-0.24	0.06		pdf full text	no		drug
134	rayyan-952386253	SCAAR	Unfractionated heparin administration in patients treated with bivalirudin during primary percutaneous coronary intervention is associated lower mortality and target lesion thrombosis: a report from the Swedish Coronary Angiography and Angioplasty Registry (SCAAR).	Koutouzis M and Lagerqvist B and James S and Omerovic E and Matejka G and Grip L and Albertsson P	2011	Heart (British Cardiac Society)	https://pubmed.ncbi.nlm.nih.gov/21487123/	1468-201X (Electronic)	combined endpoint of death or target lesion thrombosis at 30 days	composite adverse events	observational study	Kaplan-Meier, propensity scores, cox regression, landmark analyses	cox regression		no	bivalirudin only	1928	11.30%		bivalirudin plus a bolus dose of unfractionated heparin (UFH)	1068	6.50%		2996	OR	OR	0.55	-0.26	0.41	0.72	-0.39	-0.14	<0.001		no		drug
135	rayyan-952386266	SCAAR	Safety and efficacy of drug-eluting vs. bare metal stents in patients with diabetes mellitus: long-term follow-up in the Swedish Coronary Angiography and Angioplasty Registry (SCAAR).	Stenestrand U and James SK and Lindbäck J and Fröbert O and Carlsson J and Scherstén F and Nilsson T and Lagerqvist B	2010	European heart journal	https://pubmed.ncbi.nlm.nih.gov/19903684/	1522-9645 (Electronic)	mortality or myocardial infarction	composite adverse events	observational study	cox survival analysis, propensity scores	cox regression	add. outcome: restenosis, MI, death; controlled: all variables in table 1	no	DES (one stent cohort)	2018	450 (22.3%)		BMS (one stent cohort)	2340	539 (23%)		4358	RR	RR	0.91	-0.04	0.77	1.06	-0.11	0.03			no		medical device
136	rayyan-952386268	SCAAR	Long-term safety and efficacy of drug-eluting versus bare-metal stents in Sweden.	James SK and Stenestrand U and Lindbäck J and Carlsson J and Scherstén F and Nilsson T and Wallentin L and Lagerqvist B	2009	The New England journal of medicine	https://pubmed.ncbi.nlm.nih.gov/19420363/	1533-4406 (Electronic)	combined end point of death or myocardial infarction	composite adverse events	registry study?	cox regression, propensity scoresm landmark analyses	cox regression	add. outcomes: components of composite endpoint, restenosis; controlled: variables in table 1	no	one drug-eluting coronary stent	10294	?		one bare-metal stent	18659	?		28953	RR	RR	0.96	-0.02	0.89	10.3	-0.05	1.01			no		medical device
137	rayyan-952386270	SCAAR	Outcome of drug-eluting versus bare-metal stenting used according to on- and off-label criteria.	Carlsson J and James SK and Lindbäck J and Scherstén F and Nilsson T and Stenestrand U and Lagerqvist B	2009	Journal of the American College of Cardiology	https://pubmed.ncbi.nlm.nih.gov/19371822/	1558-3597 (Electronic)	incidence of myocardial infarction and death	composite adverse events	observational study	?, propensity scores	?	add. outcomes: death, MI, revascularization, and restenosis	no	on-label DES	6767	761		on-label BMS	10431	1.255		17198	HR	HR	1.02	0.01	0.92	1.13	-0.04	0.05			no		medical device
138	rayyan-952386276	SCAAR	Long-term outcomes with drug-eluting stents versus bare-metal stents in Sweden.	Lagerqvist B and James SK and Stenestrand U and Lindbäck J and Nilsson T and Wallentin L	2007	The New England journal of medicine	https://pubmed.ncbi.nlm.nih.gov/17296822/	1533-4406 (Electronic)	composite of death and myocardial infarction	composite adverse events	observational study	landmark analysis, propensity scores	landmark	add. outcomes: death, myocardial infarction, revascularization, and restenosis; controlled: variables in table 1	no	DES	6033	?		BMS	13738	?		19771	RR	RR	1.2	0.08	1.05	1.37	0.02	0.14			no		medical device
139	rayyan-952386277	SCAAR	Renal failure in 57 925 patients undergoing coronary procedures using iso-osmolar or low-osmolar contrast media.	Liss P and Persson PB and Hansell P and Lagerqvist B	2006	Kidney international	https://pubmed.ncbi.nlm.nih.gov/17003814/	0085-2538 (Print)	clinically significant renal failure, main or secondary diagnosis within 3 months, from the Hospital Discharge Register	renal events	?	logistic regression	logistic regression	controlled: age, gender, diabetes, indication, PCI, stnetin, stents/PCI, previous renal failure, previous dialysis	yes	ioxaglate	12440	97; 0.8%		iodixanol	45485	753; 1.7%		57925	OR	OR	0.48	-0.32	0.39	0.58	-0.41	-0.24	<0.001		no		drug
140	rayyan-952386280	SCAAR	Clinical and angiographic follow-up after coronary drug-eluting and bare metal stent implantation. Do drug-eluting stents hold the promise?	Jensen J and Lagerqvist B and Aasa M and Särev T and Nilsson T and Tornvall P	2006	Journal of internal medicine	https://pubmed.ncbi.nlm.nih.gov/16882275/	0954-6820 (Print)	clinical restenosis within 12 months: >50% diameter restenosis at clinically driven reangiography	cardiovascular events	registry study, multi-centre study?	cox proprtional hazard	cox regression	controlled: age, gender, diabetes mellitus, stable or unstable coronary artery disease, and if LAD lesions or if a chronic total occlusions were treated, DES or BMS implanted, stent length and stent dimension	no	DES	957	3.90%		BMS	4111	7.00%		5068	HR	HR	0.36	-0.44	0.25	0.52	-0.6	-0.28	<0.001		no		medical device
141	rayyan-900954909	acs nsqip pediatric	Correlation Between Postoperative Antimicrobial Prophylaxis Use and Surgical Site Infection in Children Undergoing Nonemergent Surgery.	He K and Nayak RB and Allori AC and Brighton BK and Cina RA and Ellison JS and Goretsky MJ and Jatana KR and Proctor MR and Grant C and Thompson VM and Iwaniuk M and Cohen ME and Saito JM and Hall BL and Newland JG and Ko CY and Rangel SJ	2022	JAMA surgery	https://pubmed.ncbi.nlm.nih.gov/36260310/	2168-6262 (Electronic)	30 day postoperative surgical site infection (SSI), incisional or organ space	infection	retrospective multicenter cohort study	pearson correlation: Hospital-level correlation of log-transformed ORs	pearson correlation	controlled: procedure mix, patient characteristics, and comorbidity profiles	yes	postoperative antimicrobial prophylaxis use	16894	?	?	no antimicrobial prophylaxis beyond time of incision closure	23717	?	?	40611	correlation r	correlation r	0.13	-0.89					0.2	if I got it correctly, the effect estimate is the correlation betwenn hospital level ORs of prophylaxis use rates and SSI rates	no		other
142	rayyan-900954911	acs nsqip pediatric	Perioperative outcomes in minimally-invasive versus open surgery in infants undergoing repair of congenital anomalies.	Gil LA and Asti L and Apfeld JC and Sebastião YV and Deans KJ and Minneci PC	2022	Journal of pediatric surgery	https://pubmed.ncbi.nlm.nih.gov/35985848/	1531-5037 (Electronic)	any surgical complication	composite adverse events	?	Inverse probability of treatment weights (IPTW) derived from propensity scores using multivariate logistic regression	?		yes	minimally invasive (MIS) approach	2528	514	?	open surgical approach	10343	2745	?	12871	risk difference in percent	difference	6.6	0.82	4	9.2	0.6	0.96	<0.0001	paper full text	no		surgical procedure
143	rayyan-900954921	acs nsqip pediatric	Pediatric cerebral cysts: comparison of early complications following fenestration versus shunting procedures.	Mudreac A and Behbahani M and Chiu RG and Patil SN and Reddy AK and Khalid SI and Mehta AI	2021	Neurological research	https://pubmed.ncbi.nlm.nih.gov/33966614/	1743-1328 (Electronic)	return to OR	revision rate	?	Chi-square test, one-to-one propensity score matching	x^2 test	P-values of differences for each variable were assessed using Chi-square tests for categorical variables and those with p-values<0.1 were defined as confounders	yes	fenestration	590	1	?	shunting procedure	151	5	?	741	difference	difference							0.1	pdf full text	no		surgical procedure
144	rayyan-900954925	acs nsqip pediatric	Comparing 30-day outcomes between early versus delayed repair of anorectal malformations with perineal or rectovestibular fistulas: An analysis of the ACS NSQIP-Pediatric database.	Irfan A and Hu A and Martin LY and Jelin EB and Garcia AV and Jancelewicz T and Boss E and Nasr IW and Rhee DS	2021	Journal of pediatric surgery	https://pubmed.ncbi.nlm.nih.gov/33023749/	1531-5037 (Electronic)	30-day complications: wound and nonwound complications, readmissions, and reoperations	composite adverse events	Retrospective comparative study		?	?	yes	early repair (<= 7 days of age)	66	?	?	delayed repair (6 weeks to 8 months)	231	?	?	297	difference	difference							0.76	pdf full text	no		surgical procedure
145	rayyan-900954947	acs nsqip pediatric	Trends and surgical outcomes of laparoscopic versus open pyloromyotomy.	Kethman WC and Harris AHS and Hawn MT and Wall JK	2018	Surgical endoscopy	https://pubmed.ncbi.nlm.nih.gov/29340829/	1432-2218 (Electronic)	overall complications: bleeding, superficial and deep wound disruption, and organ space, deep, and superficial surgical site infections, pneumonia, urinary tract infection, catheter-associated blood stream infection, sepsis, septic shock, venous thrombus, pulmonary embolus, cardiac arrest, seizures, stroke, acute renal failure, progressive renal insufficiency, and unplanned intubation	composite adverse events	?	propensity score weighted logistic regression models	logistic regression	add. outcomes: surgical site complication, systemic complication, related readmission, and related re-operation; controlled: sex, age in days, weight at time of surgery, gestational age at birth, ventilator dependence, current pneumonia, history of asthma, chronic lung disease, oxygen support, structural pulmonary abnormalities, esophagogastrointestinal disease, pancreaticohepatobiliary disease, …	yes	laparoscopic pyloromyotomy (LP)	3035	43; 1.4%	?	open pyloromyotomy (OP)	1812	53; 2.9%	?	4847	OR	OR	0.52	-0.28	0.34	0.8	-0.47	-0.1	0.007		no		surgical procedure
146	rayyan-900954948	acs nsqip pediatric	Open versus laparoscopic approach to gastric fundoplication in children with cardiac risk factors.	Maizlin II and Shroyer MC and Beierle EA and Chen MK and Russell RT	2017	The Journal of surgical research	https://pubmed.ncbi.nlm.nih.gov/29180211/	1095-8673 (Electronic)	postoperative morbidity	composite adverse events	?	multivariate logistic regression	logistic regression	?	yes	open fundoplication (OF)	117	?	?	laparoscopic fundoplication (LF)	1384	?	?	1501	OR	OR	2.41	0.38					<0.001	pdf full text	no		surgical procedure
147	rayyan-900954949	acs nsqip pediatric	Extended Versus Narrow-spectrum Antibiotics in the Management of Uncomplicated Appendicitis in Children: A Propensity-matched Comparative Effectiveness Study.	Cameron DB and Melvin P and Graham DA and Glass CC and Serres SK and Kronman MP and Saito JM and Rangel SJ	2018	Annals of surgery	https://pubmed.ncbi.nlm.nih.gov/28654543/	1528-1140 (Electronic)	30-day surgical site infections (SSIs): incisional SSI (deep and superficial) and organ space SSI using standardized NSQIP-Pediatric definitions	infection	retrospective cohort analysis	mixed effects logistic regression models, with hospital as a random effect, propensity score matching	logistic regression	add. outcome: hospital revisit; controlled: patient demographics (age, sex, race, obesity, and payor) and clinical severity surrogates (preoperative white blood cell count, postoperative length of stay, and number of days of intravenous postoperative antibiotics)	yes	extended spectrum antibiotics: piperacillin/tazobactam	454	11; 2.4%	?	narrow spectrum: cefoxitin or ceftriaxone with metronidazole	454	8; 1.8%	?	908	OR	OR	1.05	0.02	0.34	3.26	-0.47	0.51	0.936		no		drug
148	rayyan-900954953	acs nsqip pediatric	Does timing of gastroschisis repair matter? A comparison using the ACS NSQIP pediatric database.	Gurien LA and Dassinger MS and Burford JM and Saylors ME and Smith SD	2017	Journal of pediatric surgery	https://pubmed.ncbi.nlm.nih.gov/28408077/	1531-5037 (Electronic)	surgical site infections	infection	retrospective comparative study	Fishers exact tests, Wilcoxon rank-sum tests	x^2 test	add. outcomes: hospital length of stay, ventilator days, discharge/transfer, nutritional support at discharge, mortality, readmission, postoperative LOS, sepsis	yes	primary gastroschisis repair (0-1 day)	364	?	?	staged gastroschisis repair (4-14 days)	263	?	?	627	OR	OR	0.27	-0.57					0.003	pdf full text	no		surgical procedure
149	rayyan-900954964	acs nsqip pediatric	Laparoscopic pyloromyotomy decreases postoperative length of stay in children with hypertrophic pyloric stenosis.	Mahida JB and Asti L and Deans KJ and Minneci PC and Groner JI	2016	Journal of pediatric surgery	https://pubmed.ncbi.nlm.nih.gov/27292596/	1531-5037 (Electronic)	prolonged postoperative length of stay (LOS): >1 day	other	?	logistic regression	logistic regression	add. outcomes: operative time, duration of general anesthesia	yes	open pyloromyotomy	469	0.32	?	laparoscopic pyloromyotomy	674	0.26	?	1143	OR	OR	1.38	0.14	1.03	1.84	0.01	0.26	0.019	pdf full text	no		surgical procedure
150	rayyan-900954965	acs nsqip pediatric	Safety of outpatient laparoscopic cholecystectomy in children: analysis of 2050 elective ACS NSQIP-pediatric cases.	Sacco Casamassima MG and Gause C and Yang J and Goldstein SD and Swarup A and Abdullah F	2016	Pediatric surgery international	https://pubmed.ncbi.nlm.nih.gov/27037702/	1437-9813 (Electronic)	overall 30-day morbidity, at least one of the following complications: surgical site infection (SSI), pneumonia, unplanned intubation, urinary tract infection, deep vein thrombosis, or perioperative need for transfusion	composite adverse events	?	Pearsons Chi-square and Fishers exact test, logistic regression	x^2 test	add. outcomes: readmission, reoperation	yes	outpatient	995	8; 0.8%	?	inpatient	1055	26; 2.5%	?	2050	difference	difference							0.03		no		other
